# Supplementary material for: Differential SINE evolution in vesper and non-vesper bats
Source: Mob DNA. 2015 May 15;6:10. doi: 10.1186/s13100-015-0038-4 (PMC4436864; doi:10.1186/s13100-015-0038-4)
Supplement: Additional file 1: — Ves score calculations and plots. [file 13100_2015_38_MOESM1_ESM.xlsx]

## Sheet: Genome proportions
	Alit	Craf	Efus	Lbor	Maus	Mbra	Mdav	Mluc	Nhum	Ppar	Psub
Ves1	2.81795e-06	0.00120461	0.00157586	0.000905668	0.00108862	0.00194943	0.00179414	0.00154329	0.000916465	1.24603e-06	0.00106731
Ves10	2.16933e-05	0.000261402	0.000178928	0.000311386	0.000241314	0.000189442	0.00021124	0.000130219	0.000280776	1.05329e-05	0.000298262
Ves11	2.86739e-06	0.000452513	0.00034752	0.000370469	0.000413648	0.000412749	0.000473908	0.00034245	0.00045918	4.86744e-06	0.000408749
Ves12	6.02152e-06	0.000669397	0.00138592	0.00654215	0.0025505	0.00123662	0.00292299	0.00199388	0.00266397	1.03146e-05	0.0022444
Ves13	1.63639e-05	0.00108345	0.000939855	0.00300966	0.00283565	0.00112492	0.00240596	0.00155605	0.00237532	1.5758e-05	0.00211471
Ves14	1.13015e-05	3.74999e-05	2.4275e-05	8.21689e-05	5.29735e-05	2.64946e-05	3.92701e-05	1.89396e-05	0.0179315	1.18844e-05	4.94962e-05
Ves15	9.21521e-06	3.59953e-05	3.19084e-05	0.0037025	6.66147e-05	3.89534e-05	5.16554e-05	2.83339e-05	0.000139586	9.46007e-06	6.53526e-05
Ves16	9.58995e-05	0.000941012	0.00065245	0.000725346	0.00104947	0.00071382	0.000736796	0.000614654	0.000907045	7.61737e-05	0.000856514
Ves17	1.01842e-05	0.00085281	0.000693776	0.000649338	0.00162385	0.00162417	0.00158052	0.00169745	0.000770813	8.48131e-06	0.000747954
Ves18	1.26165e-05	0.000121052	0.000690421	0.000382243	0.000280328	4.82638e-05	7.21214e-05	3.8509e-05	0.00424016	9.87039e-06	0.000142707
Ves20	0.000136073	0.00286739	0.00277383	0.0023654	0.00309834	0.00331219	0.00346381	0.00272772	0.00298085	0.000122793	0.00281374
Ves21	8.52308e-06	0.00255272	0.00399664	0.00238019	0.00291927	0.00441566	0.00440365	0.00380357	0.0024858	1.42861e-05	0.00253867
Ves22	0.00311269	0.000116208	0.0001035	0.000127821	0.000125272	0.000124084	0.0001451	0.000102503	0.000117682	0.00461577	0.000107783
Ves23	1.80349e-05	0.000131361	6.76503e-05	0.000222719	0.000285875	0.000214101	0.000222566	0.000195289	0.000288825	1.9466e-05	0.000273581
Ves25	1.35756e-05	0.00200032	0.00187271	0.00181229	0.00209429	0.00227834	0.0022314	0.00190113	0.00214462	1.33676e-05	0.00191713
Ves26	0.000667816	0.000909948	0.00126469	0.000821366	0.00106206	0.00149399	0.0014342	0.00126988	0.00104205	0.000702127	0.00087565
Ves27	9.06689e-06	0.000392443	0.000430818	0.000332409	0.000452662	0.000548674	0.000654406	0.000371077	0.00028655	2.95509e-06	0.000386943
Ves29	0.000158834	0.00191239	0.00237411	0.00148514	0.00182538	0.0028921	0.00283089	0.00230011	0.0018849	0.000178751	0.0018676
Ves2B_ML	0.00215325	0.00178375	0.00268762	0.00175064	0.00205028	0.00311491	0.00299378	0.00285494	0.00171709	0.00363212	0.00184076
Ves2_ML	0.000109307	0.00074762	0.00181121	0.000846964	0.000819839	0.00208607	0.00226074	0.00225489	0.000805578	0.000361903	0.000808472
Ves3	3.85417e-05	0.00159434	0.00217977	0.0013816	0.00152182	0.00235606	0.00233515	0.00196786	0.001344	4.21732e-05	0.00123602
Ves30	0.00305536	8.4552e-05	0.000110065	0.000123092	7.2435e-05	0.000124698	0.000138924	9.71869e-05	0.000111587	0.00240413	0.000156738
Ves31	1.12026e-05	0.000148437	7.29461e-05	0.000393344	0.000506772	0.000207246	0.00024102	0.000230605	0.000236969	1.14891e-05	0.000147812
Ves32	3.8957e-06	7.38543e-05	2.07814e-05	4.00951e-05	7.31171e-05	2.75228e-05	3.72678e-05	1.71026e-05	6.23265e-05	9.14385e-06	7.35343e-05
Ves34	0	5.46239e-05	2.30599e-05	4.39684e-05	5.27461e-05	3.41043e-05	3.29203e-05	2.54526e-05	6.44264e-05	0	2.89404e-05
Ves35	2.51144e-06	0.000584098	0.000336267	0.000408978	0.000690292	0.000478817	0.000606208	0.000251038	0.000520603	3.28637e-06	0.000537189
Ves36	1.13707e-06	6.0128e-05	2.43523e-05	4.10353e-05	8.36663e-05	4.30645e-05	5.43839e-05	1.30965e-05	9.13461e-05	7.5289e-07	6.18364e-05
Ves37	1.28341e-05	0.00324881	0.00343153	0.00283053	0.00307042	0.00366191	0.00376922	0.00345537	0.00332305	8.54154e-06	0.00314314
Ves38	2.28897e-05	0.000634227	0.000412503	0.000538343	0.000671422	0.000594233	0.000745346	0.000290607	0.000564234	2.1367e-05	0.000568801
Ves39	2.3216e-05	0.000456949	0.000148086	0.00030754	0.000472942	0.00023027	0.000511959	6.60199e-05	0.000421382	1.96429e-05	0.000395632
Ves3_ML	5.75753e-05	0.00364651	0.00294419	0.00293946	0.00358792	0.00345417	0.0035162	0.00294424	0.00351939	6.56897e-05	0.003711
Ves4_ML	7.97135e-05	0.00197108	0.0019141	0.00165236	0.00214295	0.00220057	0.00228112	0.00186773	0.00195111	6.56445e-05	0.00207708
Ves4	4.89434e-06	0.000298019	0.000102267	0.000163187	0.000339303	0.000126463	0.000140679	9.8372e-05	0.000233848	7.28045e-06	0.000238623
Ves40	0.00276328	9.82201e-05	0.000153876	0.000106069	7.57998e-05	0.000185556	0.000192182	0.000134444	7.69092e-05	0.00127765	8.60436e-05
Ves41	0.00307431	0.000127226	0.000177556	0.000124187	0.00014587	0.000220387	0.00019462	0.000180629	0.00012649	0.0011114	0.000167929
Ves42	0.0035132	0.000154669	0.0001466	0.000132986	0.000153555	0.00018329	0.000185353	0.000149034	0.000148685	0.00181473	0.000140172
Ves43	0.00297257	0.000150378	9.41137e-05	0.000159412	0.00016706	0.000103982	0.00010593	8.41768e-05	0.000155248	0.00133996	0.000143214
Ves6	0.0025283	0.00199067	0.00246914	0.00164098	0.00229914	0.00291322	0.00272763	0.00239554	0.0017207	0.0036822	0.00197944
Ves8	3.41121e-06	0.000459745	0.000104785	0.000247531	0.000501907	0.00011574	0.000127177	8.13137e-05	0.000413682	4.16725e-06	0.00040858
Ves9	5.99186e-05	0.00160464	0.00185989	0.00151296	0.00188008	0.00200717	0.00208175	0.00180918	0.00164117	0.000114172	0.0016232
Ves_MD	1.60871e-05	0.00417201	0.00346242	0.00454037	0.00557913	0.00552919	0.00552888	0.00534092	0.00448369	3.05786e-05	0.0052803

## Sheet: alpha=2
	Ves1						Ves10						Ves11						Ves12						Ves13						Ves14						Ves15						Ves16						Ves17
	proportion	median	log(prop/median),2		within.range?		proportion	median	log(prop/median),3		within.range?		proportion	median	log(prop/median),4		within.range?		proportion	median	log(prop/median),5		within.range?		proportion	median	log(prop/median),6		within.range?		proportion	median	log(prop/median),7		within.range?		proportion	median	log(prop/median),8		within.range?		proportion	median	log(prop/median),9		within.range?		proportion
Alit	2.81795e-06	0.00108862	-8.59363	-1.4693	Yes		2.16933e-05	0.00021124	-3.28356	-0.612418	Yes		2.86739e-06	0.000408749	-7.15533	-1.23812	No		6.02152e-06	0.00199388	-8.37123	-1.41314	No		1.63639e-05	0.00155605	-6.57122	-1.03778	No		1.13015e-05	3.74999e-05	-1.73037	0.499652	Yes		9.21521e-06	3.89534e-05	-2.07966	0.487022	Yes		9.58995e-05	0.000725346	-2.91907	-0.462892	Yes		1.01842e-05
Craf	0.00120461		0.146068	3.66176	Yes		0.000261402		0.307387	1.56088	Yes		0.000452513		0.146743	2.61862	Yes		0.000669397		-1.57464	3.19935	Yes		0.00108345		-0.522253	2.67774	Yes		3.74999e-05		0	2.78863	Yes		3.59953e-05		-0.113942	2.21723	Yes		0.000941012		0.375544	1.25781	Yes		0.00085281
Efus	0.00157586		0.533639	-8.79281	Yes		0.000178928		-0.239505	-3.73418	Yes		0.00034752		-0.234121	-6.47536	Yes		0.00138592		-0.524733	-7.81183	Yes		0.000939855		-0.727375	-6.39326	Yes		2.4275e-05		-0.627414	-5.07761	Yes		3.19084e-05		-0.28781	-3.94744	Yes		0.00065245		-0.152803	-2.97852	Yes		0.000693776
Lbor	0.000905668		-0.265442	5.85422	Yes		0.000311386		0.559817	2.50934	Yes		0.000370469		-0.141865	3.99911	Yes		0.00654215		1.71419	4.98556	Yes		0.00300966		0.951713	4.31771	Yes		8.21689e-05		1.13171	6.07691	Yes		0.0037025		6.57061	4.92149	No		0.000725346		0	2.05273	Yes		0.000649338
Maus	0.00108862		0		Yes		0.000241314		0.192023		Yes		0.000413648		0.0171872		Yes		0.0025505		0.355206		Yes		0.00283565		0.865795		Yes		5.29735e-05		0.498384		Yes		6.66147e-05		0.774093		Yes		0.00104947		0.532915		Yes		0.00162385
Mbra	0.00194943		0.84056		Yes		0.000189442		-0.157129		Yes		0.000412749		0.0140477		Yes		0.00123662		-0.689177		Yes		0.00112492		-0.468066		Yes		2.64946e-05		-0.501189		Yes		3.89534e-05		0		Yes		0.00071382		-0.0231087		Yes		0.00162417
Mdav	0.00179414		0.720797		Yes		0.00021124		0		Yes		0.000473908		0.213389		Yes		0.00292299		0.551871		Yes		0.00240596		0.628725		Yes		3.92701e-05		0.0665439		Yes		5.16554e-05		0.40717		Yes		0.000736796		0.022597		Yes		0.00158052
Mluc	0.00154329		0.503514		Yes		0.000130219		-0.697946		Yes		0.00034245		-0.255324		Yes		0.00199388		0		Yes		0.00155605		0		Yes		1.89396e-05		-0.985482		Yes		2.83339e-05		-0.459218		Yes		0.000614654		-0.238894		Yes		0.00169745
Nhum	0.000916465		-0.248344		Yes		0.000280776		0.410532		Yes		0.00045918		0.167845		Yes		0.00266397		0.418002		Yes		0.00237532		0.610237		Yes		0.0179315		8.90139		No		0.000139586		1.84133		Yes		0.000907045		0.322505		Yes		0.000770813
Ppar	1.24603e-06		-9.77094		No		1.05329e-05		-4.32591		No		4.86744e-06		-6.39191		Yes		1.03146e-05		-7.59474		Yes		1.5758e-05		-6.62566		No		1.18844e-05		-1.65782		Yes		9.46007e-06		-2.04183		Yes		7.61737e-05		-3.2513		No		8.48131e-06
Psub	0.00106731		-0.0285135		Yes		0.000298262		0.497694		Yes		0.000408749		0		Yes		0.0022444		0.170756		Yes		0.00211471		0.442576		Yes		4.94962e-05		0.400431		Yes		6.53526e-05		0.746496		Yes		0.000856514		0.239808		Yes		0.000747954
	Ves20						Ves21						Ves22						Ves23						Ves25						Ves26						Ves27						Ves29						Ves2B_ML
	proportion	median	log(prop/median),2		within.range?		proportion	median	log(prop/median),3		within.range?		proportion	median	log(prop/median),4		within.range?		proportion	median	log(prop/median),5		within.range?		proportion	median	log(prop/median),6		within.range?		proportion	median	log(prop/median),7		within.range?		proportion	median	log(prop/median),8		within.range?		proportion	median	log(prop/median),9		within.range?		proportion
Alit	0.000136073	0.00281374	-4.37004	-0.765401	No		8.52308e-06	0.00255272	-8.22645	-1.16928	No		0.00311269	0.000124084	4.64877	0.839699	Yes		1.80349e-05	0.000214101	-3.56943	-0.74661	Yes		1.35756e-05	0.00191713	-7.14179	-1.23766	No		0.000667816	0.00104205	-0.641905	-0.0389818	Yes		9.06689e-06	0.000386943	-5.41537	-1.04523	Yes		0.000158834	0.0018849	-3.5689	-0.502315	No		0.00215325
Craf	0.00286739		0.0272464	1.74002	Yes		0.00255272		0	3.17156	Yes		0.000116208		-0.0946087	1.93831	Yes		0.000131361		-0.704753	1.42525	Yes		0.00200032		0.0612797	2.79029	Yes		0.000909948		-0.195571	0.379183	Yes		0.000392443		0.0203648	2.48472	Yes		0.00191239		0.0208851	1.43182	Yes		0.00178375
Efus	0.00277383		-0.0206143	-4.24545	Yes		0.00399664		0.646751	-7.51241	Yes		0.0001035		-0.261682	-3.03692	Yes		6.76503e-05		-1.66212	-3.5971	Yes		0.00187271		-0.0338253	-6.81825	Yes		0.00126469		0.279361	-0.797348	Yes		0.000430818		0.154959	-6.01467	Yes		0.00237411		0.332895	-3.36595	Yes		0.00268762
Lbor	0.0023654		-0.250408	2.71465	Yes		0.00238019		-0.10096	5.17385	Yes		0.000127821		0.0428117	4.71632	Yes		0.000222719		0.0569323	2.10388	Yes		0.00181229		-0.0811356	4.34292	Yes		0.000821366		-0.343329	0.719385	Yes		0.000332409		-0.219162	3.92421	Yes		0.00148514		-0.343887	2.36132	Yes		0.00175064
Maus	0.00309834		0.139002		Yes		0.00291927		0.193572		Yes		0.000125272		0.0137474		Yes		0.000285875		0.417092		Yes		0.00209429		0.127514		Yes		0.00106206		0.0274411		Yes		0.000452662		0.226314		Yes		0.00182538		-0.0462933		Yes		0.00205028
Mbra	0.00331219		0.235295		Yes		0.00441566		0.790594		Yes		0.000124084		0		Yes		0.000214101		0		Yes		0.00227834		0.249034		Yes		0.00149399		0.519739		Yes		0.000548674		0.503828		Yes		0.0028921		0.617625		Yes		0.00311491
Mdav	0.00346381		0.299867		Yes		0.00440365		0.786663		Yes		0.0001451		0.225728		Yes		0.000222566		0.0559416		Yes		0.0022314		0.218999		Yes		0.0014342		0.460823		Yes		0.000654406		0.758067		Yes		0.00283089		0.586766		Yes		0.00299378
Mluc	0.00272772		-0.0447939		Yes		0.00380357		0.575318		Yes		0.000102503		-0.275655		Yes		0.000195289		-0.132681		Yes		0.00190113		-0.0120901		Yes		0.00126988		0.285265		Yes		0.000371077		-0.0603993		Yes		0.00230011		0.28721		Yes		0.00285494
Nhum	0.00298085		0.0832339		Yes		0.0024858		-0.0383267		Yes		0.000117682		-0.0764179		Yes		0.000288825		0.431904		Yes		0.00214462		0.161773		Yes		0.00104205		0		Yes		0.00028655		-0.433331		Yes		0.0018849		0		Yes		0.00171709
Ppar	0.000122793		-4.5182		No		1.42861e-05		-7.48128		Yes		0.00461577		5.21718		No		1.9466e-05		-3.45927		Yes		1.33676e-05		-7.16407		No		0.000702127		-0.569623		Yes		2.95509e-06		-7.03277		No		0.000178751		-3.39847		No		0.00363212
Psub	0.00281374		0		Yes		0.00253867		-0.00796041		Yes		0.000107783		-0.203192		Yes		0.000273581		0.353677		Yes		0.00191713		0		Yes		0.00087565		-0.251		Yes		0.000386943		0		Yes		0.0018676		-0.013303		Yes		0.00184076
	Ves3						Ves30						Ves31						Ves32						Ves34						Ves35						Ves36						Ves37						Ves38
	proportion	median	log(prop/median),2		within.range?		proportion	median	log(prop/median),3		within.range?		proportion	median	log(prop/median),4		within.range?		proportion	median	log(prop/median),5		within.range?		proportion	median	log(prop/median),6		within.range?		proportion	median	log(prop/median),7		within.range?		proportion	median	log(prop/median),8		within.range?		proportion	median	log(prop/median),9		within.range?		proportion
Alit	3.85417e-05	0.00152182	-5.30323	-0.808245	No		0.00305536	0.000123092	4.63353	0.682952	No		1.12026e-05	0.000207246	-4.20944	-0.73439	Yes		3.8957e-06	3.72678e-05	-3.25797	-0.354704	No		0	3.29203e-05	0	-4.38979	No		2.51144e-06	0.000478817	-7.57481	-1.36264	No		1.13707e-06	4.30645e-05	-5.24311	-0.937021	Yes		1.28341e-05	0.00324881	-7.98379	-1.48141	No		2.28897e-05
Craf	0.00159434		0.0671669	2.1113	Yes		8.4552e-05		-0.541827	1.80698	Yes		0.000148437		-0.481498	1.7727	Yes		7.38543e-05		0.986754	1.31237	Yes		5.46239e-05		-4.83221	2.11707	Yes		0.000584098		0.286736	2.86518	Yes		6.0128e-05		0.481538	2.30131	Yes		0.00324881		0	3.20802	Yes		0.000634227
Efus	0.00217977		0.518378	-5.03084	Yes		0.000110065		-0.161377	-2.931	Yes		7.29461e-05		-1.50644	-4.27978	Yes		2.07814e-05		-0.842635	-2.97943	Yes		2.30599e-05		-6.07636	-8.62393	Yes		0.000336267		-0.509868	-7.093	Yes		2.43523e-05		-0.822443	-5.53964	Yes		0.00343153		0.0789374	-7.89746	Yes		0.000412503
Lbor	0.0013816		-0.139453	3.41435	Yes		0.000123092		0	4.2969	Yes		0.000393344		0.924446	2.811	Yes		4.00951e-05		0.105496	2.27003	Yes		4.39684e-05		-5.14527	-0.155656	Yes		0.000408978		-0.22745	4.36772	Yes		4.10353e-05		-0.0696317	3.6656	Yes		0.00283053		-0.198843	4.93463	Yes		0.000538343
Maus	0.00152182		0		Yes		7.2435e-05		-0.764977		Yes		0.000506772		1.28999		Yes		7.31171e-05		0.97228		Yes		5.27461e-05		-4.88268		Yes		0.000690292		0.527734		Yes		8.36663e-05		0.958148		Yes		0.00307042		-0.0814787		Yes		0.000671422
Mbra	0.00235606		0.630578		Yes		0.000124698		0.0187062		Yes		0.000207246		0		Yes		2.75228e-05		-0.4373		Yes		3.41043e-05		-5.51179		Yes		0.000478817		0		Yes		4.30645e-05		0		Yes		0.00366191		0.172683		Yes		0.000594233
Mdav	0.00233515		0.617721		Yes		0.000138924		0.174558		Yes		0.00024102		0.217809		Yes		3.72678e-05		0		Yes		3.29203e-05		-5.56276		Yes		0.000606208		0.340339		Yes		5.43839e-05		0.33668		Yes		0.00376922		0.214352		Yes		0.000745346
Mluc	0.00196786		0.370829		Yes		9.71869e-05		-0.340903		Yes		0.000230605		0.154078		Yes		1.71026e-05		-1.12372		Yes		2.54526e-05		-5.93393		Yes		0.000251038		-0.93157		Yes		1.30965e-05		-1.71731		Yes		0.00345537		0.0889283		Yes		0.000290607
Nhum	0.001344		-0.179261		Yes		0.000111587		-0.141568		Yes		0.000236969		0.193353		Yes		6.23265e-05		0.741917		Yes		6.44264e-05		-4.59409		Yes		0.000520603		0.12071		Yes		9.13461e-05		1.08485		Yes		0.00332305		0.032595		Yes		0.000564234
Ppar	4.21732e-05		-5.17333		No		0.00240413		4.28771		Yes		1.14891e-05		-4.17301		Yes		9.14385e-06		-2.02705		Yes		0		0		No		3.28637e-06		-7.18684		No		7.5289e-07		-5.83791		No		8.54154e-06		-8.5712		No		2.1367e-05
Psub	0.00123602		-0.300094		Yes		0.000156738		0.348618		Yes		0.000147812		-0.487579		Yes		7.35343e-05		0.980489		Yes		2.89404e-05		-5.74866		Yes		0.000537189		0.165957		Yes		6.18364e-05		0.521959		Yes		0.00314314		-0.0477048		Yes		0.000568801
	Ves3_ML						Ves4_ML						Ves4						Ves40						Ves41						Ves42						Ves43						Ves6						Ves8
	proportion	median	log(prop/median),2		within.range?		proportion	median	log(prop/median),3		within.range?		proportion	median	log(prop/median),4		within.range?		proportion	median	log(prop/median),5		within.range?		proportion	median	log(prop/median),6		within.range?		proportion	median	log(prop/median),7		within.range?		proportion	median	log(prop/median),8		within.range?		proportion	median	log(prop/median),9		within.range?		proportion
Alit	5.75753e-05	0.00345417	-5.90675	-1.09344	No		7.97135e-05	0.00195111	-4.61333	-0.836174	No		4.89434e-06	0.000140679	-4.84514	-0.562219	No		0.00276328	0.000134444	4.3613	0.519405	No		0.00307431	0.000177556	4.11392	0.488995	No		0.0035132	0.000153555	4.51596	0.738244	No		0.00297257	0.000150378	4.30504	0.465552	No		0.0025283	0.00239554	0.077818	-0.0375895	Yes		3.41121e-06
Craf	0.00364651		0.0781759	2.22789	Yes		0.00197108		0.0146919	1.85148	Yes		0.000298019		1.083	1.9703	Yes		9.82201e-05		-0.452919	1.62913	Yes		0.000127226		-0.480881	1.42173	Yes		0.000154669		0.0104283	1.57541	Yes		0.000150378		0	1.5909	Yes		0.00199067		-0.267095	0.325886	Yes		0.000459745
Efus	0.00294419		-0.23047	-5.54921	Yes		0.0019141		-0.0276284	-4.53913	Yes		0.000102267		-0.46006	-4.50281	Yes		0.000153876		0.194757	-2.73885	Yes		0.000177556		0	-2.35446	Yes		0.0001466		-0.0668685	-2.41258	Yes		9.41137e-05		-0.676119	-2.71624	Yes		0.00246914		0.0436611	-0.689362	Yes		0.000104785
Lbor	0.00293946		-0.23279	3.36233	Yes		0.00165236		-0.239766	2.86678	Yes		0.000163187		0.214124	3.37838	Yes		0.000106069		-0.342009	3.77767	Yes		0.000124187		-0.515765	3.33245	Yes		0.000132986		-0.207482	3.88907	Yes		0.000159412		0.0841635	3.64734	Yes		0.00164098		-0.545793	0.614183	Yes		0.000247531
Maus	0.00358792		0.0548077		Yes		0.00214295		0.135303		Yes		0.000339303		1.27017		Yes		7.57998e-05		-0.826742		Yes		0.00014587		-0.283587		Yes		0.000153555		0		Yes		0.00016706		0.151769		Yes		0.00229914		-0.0592541		Yes		0.000501907
Mbra	0.00345417		0		Yes		0.00220057		0.173584		Yes		0.000126463		-0.153691		Yes		0.000185556		0.464844		Yes		0.000220387		0.311764		Yes		0.00018329		0.255369		Yes		0.000103982		-0.532265		Yes		0.00291322		0.282268		Yes		0.00011574
Mdav	0.0035162		0.0256776		Yes		0.00228112		0.225451		Yes		0.000140679		0		Yes		0.000192182		0.515461		Yes		0.00019462		0.132383		Yes		0.000185353		0.271522		Yes		0.00010593		-0.505488		Yes		0.00272763		0.187298		Yes		0.000127177
Mluc	0.00294424		-0.230447		Yes		0.00186773		-0.0630103		Yes		9.8372e-05		-0.516083		Yes		0.000134444		0		Yes		0.000180629		0.0247577		Yes		0.000149034		-0.0431154		Yes		8.41768e-05		-0.8371		Yes		0.00239554		0		Yes		8.13137e-05
Nhum	0.00351939		0.0269861		Yes		0.00195111		0		Yes		0.000233848		0.733171		Yes		7.69092e-05		-0.80578		Yes		0.00012649		-0.489246		Yes		0.000148685		-0.0464925		Yes		0.000155248		0.0459751		Yes		0.0017207		-0.477352		Yes		0.000413682
Ppar	6.56897e-05		-5.71653		No		6.56445e-05		-4.89348		No		7.28045e-06		-4.27223		Yes		0.00127765		3.24842		Yes		0.0011114		2.64603		Yes		0.00181473		3.56292		Yes		0.00133996		3.15552		Yes		0.0036822		0.62022		No		4.16725e-06
Psub	0.003711		0.103467		Yes		0.00207708		0.0902642		Yes		0.000238623		0.762331		Yes		8.60436e-05		-0.643869		Yes		0.000167929		-0.0804253		Yes		0.000140172		-0.131561		Yes		0.000143214		-0.0704189		Yes		0.00197944		-0.275255		Yes		0.00040858
[truncated: 14 more columns]

## Sheet: alpha=1.9
	Ves22
	proportion	median	log(prop/median),4		within.range?
Alit	0.00311269	0.000124084	4.64877	0.839699	No
Craf	0.000116208		-0.0946087	1.93831	Yes
Efus	0.0001035		-0.261682	-2.84309	Yes
Lbor	0.000127821		0.0428117	4.52249	Yes
Maus	0.000125272		0.0137474		Yes
Mbra	0.000124084		0		Yes
Mdav	0.0001451		0.225728		Yes
Mluc	0.000102503		-0.275655		Yes
Nhum	0.000117682		-0.0764179		Yes
Ppar	0.00461577		5.21718		No
Psub	0.000107783		-0.203192		Yes
	Ves30
	proportion	median	log(prop/median),3		within.range?
Alit	0.00305536	0.000123092	4.63353	0.682952	No
Craf	8.4552e-05		-0.541827	1.80698	Yes
Efus	0.000110065		-0.161377	-2.7503	Yes
Lbor	0.000123092		0	4.11621	Yes
Maus	7.2435e-05		-0.764977		Yes
Mbra	0.000124698		0.0187062		Yes
Mdav	0.000138924		0.174558		Yes
Mluc	9.71869e-05		-0.340903		Yes
Nhum	0.000111587		-0.141568		Yes
Ppar	0.00240413		4.28771		No
Psub	0.000156738		0.348618		Yes
	Ves40
	proportion	median	log(prop/median),5		within.range?
Alit	0.00276328	0.000134444	4.3613	0.519405	No
Craf	9.82201e-05		-0.452919	1.62913	Yes
Efus	0.000153876		0.194757	-2.57594	Yes
Lbor	0.000106069		-0.342009	3.61475	Yes
Maus	7.57998e-05		-0.826742		Yes
Mbra	0.000185556		0.464844		Yes
Mdav	0.000192182		0.515461		Yes
Mluc	0.000134444		0		Yes
Nhum	7.69092e-05		-0.80578		Yes
Ppar	0.00127765		3.24842		Yes
Psub	8.60436e-05		-0.643869		Yes
	Ves41
	proportion	median	log(prop/median),6		within.range?
Alit	0.00307431	0.000177556	4.11392	0.488995	No
Craf	0.000127226		-0.480881	1.42173	Yes
Efus	0.000177556		0	-2.21228	Yes
Lbor	0.000124187		-0.515765	3.19027	Yes
Maus	0.00014587		-0.283587		Yes
Mbra	0.000220387		0.311764		Yes
Mdav	0.00019462		0.132383		Yes
Mluc	0.000180629		0.0247577		Yes
Nhum	0.00012649		-0.489246		Yes
Ppar	0.0011114		2.64603		Yes
Psub	0.000167929		-0.0804253		Yes
	Ves42
	proportion	median	log(prop/median),7		within.range?
Alit	0.0035132	0.000153555	4.51596	0.738244	No
Craf	0.000154669		0.0104283	1.57541	Yes
Efus	0.0001466		-0.0668685	-2.25504	Yes
Lbor	0.000132986		-0.207482	3.73153	Yes
Maus	0.000153555		0		Yes
Mbra	0.00018329		0.255369		Yes
Mdav	0.000185353		0.271522		Yes
Mluc	0.000149034		-0.0431154		Yes
Nhum	0.000148685		-0.0464925		Yes
Ppar	0.00181473		3.56292		Yes
Psub	0.000140172		-0.131561		Yes
	Ves43
	proportion	median	log(prop/median),8		within.range?
Alit	0.00297257	0.000150378	4.30504	0.465552	No
Craf	0.000150378		0	1.5909	Yes
Efus	9.41137e-05		-0.676119	-2.55715	Yes
Lbor	0.000159412		0.0841635	3.48825	Yes
Maus	0.00016706		0.151769		Yes
Mbra	0.000103982		-0.532265		Yes
Mdav	0.00010593		-0.505488		Yes
Mluc	8.41768e-05		-0.8371		Yes
Nhum	0.000155248		0.0459751		Yes
Ppar	0.00133996		3.15552		Yes
Psub	0.000143214		-0.0704189		Yes
	Ves23
	proportion	median	log(prop/median),5		within.range?
Alit	1.80349e-05	0.000214101	-3.56943	-0.74661	No
Craf	0.000131361	0.000218334	-0.704753	1.42525	Yes
Efus	6.76503e-05	0.000222566	-1.66212	-3.45458	Yes
Lbor	0.000222719	0.000222643	0.0569323	1.96136	Yes
Maus	0.000285875	0.000222566	0.417092		Yes
Mbra	0.000214101	0.000214101	0		Yes
Mdav	0.000222566	0.000195289	0.0559416		Yes
Mluc	0.000195289	0.000148437	-0.132681		Yes
Nhum	0.000288825	0.000148437	0.431904		Yes
Ppar	1.9466e-05	0.000148437	-3.45927		No
Psub	0.000273581	0.000207246	0.353677		Yes
	Ves31
	proportion	median	log(prop/median),4		within.range?
Alit	1.12026e-05	0.000207246	-4.20944	-0.73439	No
Craf	0.000148437		-0.481498	1.7727	Yes
Efus	7.29461e-05		-1.50644	-4.10251	Yes
Lbor	0.000393344		0.924446	2.63373	Yes
Maus	0.000506772		1.28999		Yes
Mbra	0.000207246		0		Yes
Mdav	0.00024102		0.217809		Yes
Mluc	0.000230605		0.154078		Yes
Nhum	0.000236969		0.193353		Yes
Ppar	1.14891e-05		-4.17301		No
Psub	0.000147812		-0.487579		Yes
	Ves39
	proportion	median	log(prop/median),11		within.range?
Alit	2.3216e-05	0.00030754	-3.72759	-0.785704	Yes
Craf	0.000456949		0.571258	1.66949	Yes
Efus	0.000148086		-1.05434	-3.95773	Yes
Lbor	0.00030754		0	2.38633	Yes
Maus	0.000472942		0.620887		Yes
Mbra	0.00023027		-0.417448		Yes
Mdav	0.000511959		0.735251		Yes
Mluc	6.60199e-05		-2.2198		Yes
Nhum	0.000421382		0.454353		Yes
Ppar	1.96429e-05		-3.9687		No
Psub	0.000395632		0.363381		Yes
	Ves1
	proportion	median	log(prop/median),2		within.range?
Alit	2.81795e-06	0.00108862	-5.46053	1.66381	No
Craf	0.00120461		3.27917	3.66176	Yes
Efus	0.00157586		3.66675	-5.29353	Yes
Lbor	0.000905668		2.86766	8.62115	Yes
Maus	0.00108862		3.13311		Yes
Mbra	0.00194943		3.97367		Yes
Mdav	0.00179414		3.8539		Yes
Mluc	0.00154329		3.63662		Yes
Nhum	0.000916465		2.88476		Yes
Ppar	1.24603e-06		-6.63783		No
Psub	0.00106731		3.10459		Yes
	Ves11
	proportion	median	log(prop/median),4		within.range?
Alit	2.86739e-06	0.000408749	-5.43543	0.481777	No
Craf	0.000452513		1.86664	2.61862	Yes
Efus	0.00034752		1.48578	-4.4936	Yes
Lbor	0.000370469		1.57803	5.45715	Yes
Maus	0.000413648		1.73709		Yes
Mbra	0.000412749		1.73395		Yes
Mdav	0.000473908		1.93329		Yes
Mluc	0.00034245		1.46457		Yes
Nhum	0.00045918		1.88774		Yes
Ppar	4.86744e-06		-4.67201		No
Psub	0.000408749		1.7199		Yes
	Ves12
	proportion	median	log(prop/median),5		within.range?
Alit	6.02152e-06	0.00199388	-4.36505	2.59305	No
Craf	0.000669397		2.43154	3.19935	Yes
Efus	0.00138592		3.48145	-3.48571	Yes
Lbor	0.00654215		5.72037	8.67181	Yes
Maus	0.0025505		4.36139		Yes
Mbra	0.00123662		3.31701		Yes
Mdav	0.00292299		4.55806		Yes
Mluc	0.00199388		4.00619		Yes
Nhum	0.00266397		4.42419		Yes
Ppar	1.03146e-05		-3.58856		No
Psub	0.0022444		4.17694		Yes
	Ves16
	proportion	median	log(prop/median),9		within.range?
Alit	9.58995e-05	0.000725346	-0.371723	2.08446	No
Craf	0.000941012		2.9229	1.25781	Yes
Efus	0.00065245		2.39455	-0.305386	Yes
Lbor	0.000725346		2.54735	4.4743	Yes
Maus	0.00104947		3.08027		Yes
Mbra	0.00071382		2.52424		Yes
Mdav	0.000736796		2.56995		Yes
Mluc	0.000614654		2.30846		Yes
Nhum	0.000907045		2.86986		Yes
Ppar	7.61737e-05		-0.703953		No
Psub	0.000856514		2.78716		Yes
	Ves36
	proportion	median	log(prop/median),8		within.range?
Alit	1.13707e-06	4.30645e-05	-5.24311	-0.937021	Yes
Craf	6.0128e-05		0.481538	2.30131	Yes
Efus	2.43523e-05		-0.822443	-5.30951	Yes
Lbor	4.10353e-05		-0.0696317	3.43547	Yes
Maus	8.36663e-05		0.958148		Yes
Mbra	4.30645e-05		0		Yes
Mdav	5.43839e-05		0.33668		Yes
Mluc	1.30965e-05		-1.71731		Yes
Nhum	9.13461e-05		1.08485		Yes
Ppar	7.5289e-07		-5.83791		No
Psub	6.18364e-05		0.521959		Yes
	Ves10
	proportion	median	log(prop/median),3		within.range?
Alit	2.16933e-05	0.00021124	-3.28356	-0.612418	Yes
Craf	0.000261402		0.307387	1.56088	Yes
Efus	0.000178928		-0.239505	-3.57809	Yes
Lbor	0.000311386		0.559817	2.35325	Yes
Maus	0.000241314		0.192023		Yes
Mbra	0.000189442		-0.157129		Yes
Mdav	0.00021124		0		Yes
Mluc	0.000130219		-0.697946		Yes
Nhum	0.000280776		0.410532		Yes
Ppar	1.05329e-05		-4.32591		No
Psub	0.000298262		0.497694		Yes
	Ves27
	proportion	median	log(prop/median),8		within.range?
Alit	9.06689e-06	0.000386943	-5.41537	-1.04523	Yes
Craf	0.000392443		0.0203648	2.48472	Yes
Efus	0.000430818		0.154959	-5.7662	Yes
Lbor	0.000332409		-0.219162	3.67574	Yes
Maus	0.000452662		0.226314		Yes
Mbra	0.000548674		0.503828		Yes
Mdav	0.000654406		0.758067		Yes
Mluc	0.000371077		-0.0603993		Yes
Nhum	0.00028655		-0.433331		Yes
Ppar	2.95509e-06		-7.03277		No
Psub	0.000386943		0		Yes
	Ves21
	proportion	median	log(prop/median),3		within.range?
Alit	8.52308e-06	0.00255272	-8.22645	-1.16928	No
Craf	0.00255272		0	3.17156	Yes
Efus	0.00399664		0.646751	-7.19525	Yes
Lbor	0.00238019		-0.10096	4.85669	Yes
Maus	0.00291927		0.193572		Yes
Mbra	0.00441566		0.790594		Yes
Mdav	0.00440365		0.786663		Yes
Mluc	0.00380357		0.575318		Yes
Nhum	0.0024858		-0.0383267		Yes
Ppar	1.42861e-05		-7.48128		No
Psub	0.00253867		-0.00796041		Yes
	Ves_MD
	proportion	median	log(prop/median),11		within.range?
Alit	1.60871e-05	0.00454037	-8.14076	-1.3244	No
Craf	0.00417201		-0.122066	3.0082	Yes
Efus	0.00346242		-0.39103	-7.03998	Yes
Lbor	0.00454037		0	4.39118	Yes
Maus	0.00557913		0.297232		Yes
Mbra	0.00552919		0.28426		Yes
Mdav	0.00552888		0.284178		Yes
Mluc	0.00534092		0.234278		Yes
Nhum	0.00448369		-0.0181232		Yes
Ppar	3.05786e-05		-7.21414		No
Psub	0.0052803		0.217812		Yes
	Ves4
	proportion	median	log(prop/median),4		within.range?
Alit	4.89434e-06	0.000140679	-4.84514	-0.562219	No
Craf	0.000298019		1.083	1.9703	Yes
Efus	0.000102267		-0.46006	-4.30578	Yes
Lbor	0.000163187		0.214124	3.18135	Yes
Maus	0.000339303		1.27017		Yes
Mbra	0.000126463		-0.153691		Yes
Mdav	0.000140679		0		Yes
Mluc	9.8372e-05		-0.516083		Yes
Nhum	0.000233848		0.733171		Yes
Ppar	7.28045e-06		-4.27223		Yes
Psub	0.000238623		0.762331		Yes
	Ves8
	proportion	median	log(prop/median),10		within.range?
Alit	3.41121e-06	0.000127177	-5.22041	-0.275615	No
Craf	0.000459745		1.854	2.4358	Yes
Efus	0.000104785		-0.279401	-4.90364	Yes
Lbor	0.000247531		0.960777	4.35241	Yes
Maus	0.000501907		1.98059		Yes
Mbra	0.00011574		-0.135945		Yes
Mdav	0.000127177		0		Yes
Mluc	8.13137e-05		-0.645264		Yes
Nhum	0.000413682		1.70169		Yes
Ppar	4.16725e-06		-4.93159		No
Psub	0.00040858		1.68379		Yes
	Ves9
	proportion	median	log(prop/median),11		within.range?
Alit	5.99186e-05	0.00164117	-4.77557	-0.694183	No
Craf	0.00160464		-0.0324707	1.72154	Yes
Efus	0.00185989		0.180497	-3.96511	Yes
Lbor	0.00151296		-0.117349	2.57674	Yes
Maus	0.00188008		0.196073		Yes
Mbra	0.00200717		0.290443		Yes
Mdav	0.00208175		0.343076		Yes
Mluc	0.00180918		0.140612		Yes
Nhum	0.00164117		0		Yes
Ppar	0.000114172		-3.84544		Yes
Psub	0.0016232		-0.0158836		Yes
	Ves6
	proportion	median	log(prop/median),9		within.range?
Alit	0.0025283	0.00239554	0.077818	-0.0375895	Yes
Craf	0.00199067		-0.267095	0.325886	Yes
Efus	0.00246914		0.0436611	-0.656773	Yes
Lbor	0.00164098		-0.545793	0.581594	Yes
Maus	0.00229914		-0.0592541		Yes
Mbra	0.00291322		0.282268		Yes
Mdav	0.00272763		0.187298		Yes
Mluc	0.00239554		0		Yes
Nhum	0.0017207		-0.477352		Yes
Ppar	0.0036822		0.62022		No
Psub	0.00197944		-0.275255		Yes
	Ves2_ML
	proportion	median	log(prop/median),11		within.range?
Alit	0.000109307	0.000819839	-2.90695	0.108702	No
Craf	0.00074762		-0.133035	1.24785	Yes
Efus	0.00181121		1.14355	-2.2622	Yes
Lbor	0.000846964		0.0469606	2.47961	Yes
Maus	0.000819839		0		Yes
Mbra	0.00208607		1.34738		Yes
Mdav	0.00226074		1.46338		Yes
Mluc	0.00225489		1.45964		Yes
Nhum	0.000805578		-0.0253155		Yes
Ppar	0.000361903		-1.17974		Yes
Psub	0.000808472		-0.0201429		Yes
	Ves32
	proportion	median	log(prop/median),5		within.range?
Alit	3.8957e-06	3.72678e-05	-3.25797	-0.354704	No
Craf	7.38543e-05		0.986754	1.31237	Yes
Efus	2.07814e-05		-0.842635	-2.8482	Yes
Lbor	4.00951e-05		0.105496	2.13879	Yes
Maus	7.31171e-05		0.97228		Yes
Mbra	2.75228e-05		-0.4373		Yes
Mdav	3.72678e-05		0		Yes
Mluc	1.71026e-05		-1.12372		Yes
Nhum	6.23265e-05		0.741917		Yes
Ppar	9.14385e-06		-2.02705		Yes
Psub	7.35343e-05		0.980489		Yes

## Sheet: alpha=1.75
	Ves40
	proportion	median	log(prop/median),5		within.range?
Alit	0.00276328	0.000134444	4.16955	0.327659	No
Craf	9.82201e-05		-0.644666	1.62913	Yes
Efus	0.000153876		0.00301039	-2.52332	Yes
Lbor	0.000106069		-0.533755	3.17864	Yes
Maus	7.57998e-05		-1.01849		Yes
Mbra	0.000185556		0.273098		Yes
Mdav	0.000192182		0.323715		Yes
Mluc	0.000134444		-0.191746		Yes
Nhum	7.69092e-05		-0.997526		Yes
Ppar	0.00127765		3.05667		Yes
Psub	8.60436e-05		-0.835615		Yes
	Ves41
	proportion	median	log(prop/median),6		within.range?
Alit	0.00307431	0.000177556	4.11392	0.488995	No
Craf	0.000127226		-0.480881	1.42173	Yes
Efus	0.000177556		0	-1.99903	Yes
Lbor	0.000124187		-0.515765	2.97702	Yes
Maus	0.00014587		-0.283587		Yes
Mbra	0.000220387		0.311764		Yes
Mdav	0.00019462		0.132383		Yes
Mluc	0.000180629		0.0247577		Yes
Nhum	0.00012649		-0.489246		Yes
Ppar	0.0011114		2.64603		Yes
Psub	0.000167929		-0.0804253		Yes
	Ves42
	proportion	median	log(prop/median),7		within.range?
Alit	0.0035132	0.000153555	4.51596	0.738244	No
Craf	0.000154669		0.0104283	1.57541	Yes
Efus	0.0001466		-0.0668685	-2.01873	Yes
Lbor	0.000132986		-0.207482	3.49522	Yes
Maus	0.000153555		0		Yes
Mbra	0.00018329		0.255369		Yes
Mdav	0.000185353		0.271522		Yes
Mluc	0.000149034		-0.0431154		Yes
Nhum	0.000148685		-0.0464925		Yes
Ppar	0.00181473		3.56292		No
Psub	0.000140172		-0.131561		Yes
	Ves43
	proportion	median	log(prop/median),8		within.range?
Alit	0.00297257	0.000150378	4.30504	0.465552	No
Craf	0.000150378		0	1.5909	Yes
Efus	9.41137e-05		-0.676119	-2.31852	Yes
Lbor	0.000159412		0.0841635	3.24962	Yes
Maus	0.00016706		0.151769		Yes
Mbra	0.000103982		-0.532265		Yes
Mdav	0.00010593		-0.505488		Yes
Mluc	8.41768e-05		-0.8371		Yes
Nhum	0.000155248		0.0459751		Yes
Ppar	0.00133996		3.15552		Yes
Psub	0.000143214		-0.0704189		Yes
	Ves39
	proportion	median	log(prop/median),11		within.range?
Alit	2.3216e-05	0.00030754	-3.72759	-0.785704	No
Craf	0.000456949		0.571258	1.66949	Yes
Efus	0.000148086		-1.05434	-3.70731	Yes
Lbor	0.00030754		0	2.1359	Yes
Maus	0.000472942		0.620887		Yes
Mbra	0.00023027		-0.417448		Yes
Mdav	0.000511959		0.735251		Yes
Mluc	6.60199e-05		-2.2198		Yes
Nhum	0.000421382		0.454353		Yes
Ppar	1.96429e-05		-3.9687		No
Psub	0.000395632		0.363381		Yes
	Ves36
	proportion	median	log(prop/median),8		within.range?
Alit	1.13707e-06	4.30645e-05	-5.24311	-0.937021	No
Craf	6.0128e-05		0.481538	2.30131	Yes
Efus	2.43523e-05		-0.822443	-4.96432	Yes
Lbor	4.10353e-05		-0.0696317	3.09027	Yes
Maus	8.36663e-05		0.958148		Yes
Mbra	4.30645e-05		0		Yes
Mdav	5.43839e-05		0.33668		Yes
Mluc	1.30965e-05		-1.71731		Yes
Nhum	9.13461e-05		1.08485		Yes
Ppar	7.5289e-07		-5.83791		No
Psub	6.18364e-05		0.521959		Yes
	Ves10
	proportion	median	log(prop/median),3		within.range?
Alit	2.16933e-05	0.00021124	-3.28356	-0.612418	Yes
Craf	0.000261402		0.307387	1.56088	Yes
Efus	0.000178928		-0.239505	-3.34396	Yes
Lbor	0.000311386		0.559817	2.11912	Yes
Maus	0.000241314		0.192023		Yes
Mbra	0.000189442		-0.157129		Yes
Mdav	0.00021124		0		Yes
Mluc	0.000130219		-0.697946		Yes
Nhum	0.000280776		0.410532		Yes
Ppar	1.05329e-05		-4.32591		No
Psub	0.000298262		0.497694		Yes
	Ves27
	proportion	median	log(prop/median),8		within.range?
Alit	9.06689e-06	0.000386943	-5.41537	-1.04523	No
Craf	0.000392443		0.0203648	2.48472	Yes
Efus	0.000430818		0.154959	-5.39349	Yes
Lbor	0.000332409		-0.219162	3.30303	Yes
Maus	0.000452662		0.226314		Yes
Mbra	0.000548674		0.503828		Yes
Mdav	0.000654406		0.758067		Yes
Mluc	0.000371077		-0.0603993		Yes
Nhum	0.00028655		-0.433331		Yes
Ppar	2.95509e-06		-7.03277		No
Psub	0.000386943		0		Yes
	Ves4
	proportion	median	log(prop/median),4		within.range?
Alit	4.89434e-06	0.000140679	-4.84514	-0.562219	No
Craf	0.000298019		1.083	1.9703	Yes
Efus	0.000102267		-0.46006	-4.01024	Yes
Lbor	0.000163187		0.214124	2.8858	Yes
Maus	0.000339303		1.27017		Yes
Mbra	0.000126463		-0.153691		Yes
Mdav	0.000140679		0		Yes
Mluc	9.8372e-05		-0.516083		Yes
Nhum	0.000233848		0.733171		Yes
Ppar	7.28045e-06		-4.27223		No
Psub	0.000238623		0.762331		Yes
	Ves9
	proportion	median	log(prop/median),11		within.range?
Alit	5.99186e-05	0.00164117	-4.77557	-0.694183	No
Craf	0.00160464		-0.0324707	1.72154	Yes
Efus	0.00185989		0.180497	-3.70688	Yes
Lbor	0.00151296		-0.117349	2.31851	Yes
Maus	0.00188008		0.196073		Yes
Mbra	0.00200717		0.290443		Yes
Mdav	0.00208175		0.343076		Yes
Mluc	0.00180918		0.140612		Yes
Nhum	0.00164117		0		Yes
Ppar	0.000114172		-3.84544		No
Psub	0.0016232		-0.0158836		Yes
	Ves6
	proportion	median	log(prop/median),9		within.range?
Alit	0.0025283	0.00239554	0.077818	-0.0375895	Yes
Craf	0.00199067		-0.267095	0.325886	Yes
Efus	0.00246914		0.0436611	-0.60789	Yes
Lbor	0.00164098		-0.545793	0.532711	Yes
Maus	0.00229914		-0.0592541		Yes
Mbra	0.00291322		0.282268		Yes
Mdav	0.00272763		0.187298		Yes
Mluc	0.00239554		0		Yes
Nhum	0.0017207		-0.477352		Yes
Ppar	0.0036822		0.62022		No
Psub	0.00197944		-0.275255		Yes
	Ves2_ML
	proportion	median	log(prop/median),11		within.range?
Alit	0.000109307	0.000819839	-2.90695	0.108702	No
Craf	0.00074762		-0.133035	1.24785	Yes
Efus	0.00181121		1.14355	-2.07503	Yes
Lbor	0.000846964		0.0469606	2.29243	Yes
Maus	0.000819839		0		Yes
Mbra	0.00208607		1.34738		Yes
Mdav	0.00226074		1.46338		Yes
Mluc	0.00225489		1.45964		Yes
Nhum	0.000805578		-0.0253155		Yes
Ppar	0.000361903		-1.17974		Yes
Psub	0.000808472		-0.0201429		Yes
	Ves32
	proportion	median	log(prop/median),5		within.range?
Alit	3.8957e-06	3.72678e-05	-3.25797	-0.354704	No
Craf	7.38543e-05		0.986754	1.31237	Yes
Efus	2.07814e-05		-0.842635	-2.65134	Yes
Lbor	4.00951e-05		0.105496	1.94194	Yes
Maus	7.31171e-05		0.97228		Yes
Mbra	2.75228e-05		-0.4373		Yes
Mdav	3.72678e-05		0		Yes
Mluc	1.71026e-05		-1.12372		Yes
Nhum	6.23265e-05		0.741917		Yes
Ppar	9.14385e-06		-2.02705		Yes
Psub	7.35343e-05		0.980489		Yes

## Sheet: alpha=1.5
	Ves10
	proportion	median	log(prop/median),3		within.range?
Alit	2.16933e-05	0.00021124	-3.28356	-0.612418	No
Craf	0.000261402		0.307387	1.56088	Yes
Efus	0.000178928		-0.239505	-2.95374	Yes
Lbor	0.000311386		0.559817	1.7289	Yes
Maus	0.000241314		0.192023		Yes
Mbra	0.000189442		-0.157129		Yes
Mdav	0.00021124		0		Yes
Mluc	0.000130219		-0.697946		Yes
Nhum	0.000280776		0.410532		Yes
Ppar	1.05329e-05		-4.32591		No
Psub	0.000298262		0.497694		Yes
	Ves2_ML
	proportion	median	log(prop/median),11		within.range?
Alit	0.000109307	0.000819839	-2.90695	0.108702	No
Craf	0.00074762		-0.133035	1.24785	Yes
Efus	0.00181121		1.14355	-1.76307	Yes
Lbor	0.000846964		0.0469606	1.98047	Yes
Maus	0.000819839		0		Yes
Mbra	0.00208607		1.34738		Yes
Mdav	0.00226074		1.46338		Yes
Mluc	0.00225489		1.45964		Yes
Nhum	0.000805578		-0.0253155		Yes
Ppar	0.000361903		-1.17974		Yes
Psub	0.000808472		-0.0201429		Yes
	Ves32
	proportion	median	log(prop/median),5		within.range?
Alit	3.8957e-06	3.72678e-05	-3.25797	-0.354704	No
Craf	7.38543e-05		0.986754	1.31237	Yes
Efus	2.07814e-05		-0.842635	-2.32325	Yes
Lbor	4.00951e-05		0.105496	1.61384	Yes
Maus	7.31171e-05		0.97228		Yes
Mbra	2.75228e-05		-0.4373		Yes
Mdav	3.72678e-05		0		Yes
Mluc	1.71026e-05		-1.12372		Yes
Nhum	6.23265e-05		0.741917		Yes
Ppar	9.14385e-06		-2.02705		Yes
Psub	7.35343e-05		0.980489		Yes
	Ves40
	proportion	median	log(prop/median),5		within.range?
Alit	0.00276328	0.000134444	4.3613	0.519405	No
Craf	9.82201e-05		-0.452919	1.62913	Yes
Efus	0.000153876		0.194757	-1.92429	Yes
Lbor	0.000106069		-0.342009	2.9631	Yes
Maus	7.57998e-05		-0.826742		Yes
Mbra	0.000185556		0.464844		Yes
Mdav	0.000192182		0.515461		Yes
Mluc	0.000134444		0		Yes
Nhum	7.69092e-05		-0.80578		Yes
Ppar	0.00127765		3.24842		No
Psub	8.60436e-05		-0.643869		Yes
	Ves41
	proportion	median	log(prop/median),6		within.range?
Alit	0.00307431	0.000177556	4.11392	0.488995	No
Craf	0.000127226		-0.480881	1.42173	Yes
Efus	0.000177556		0	-1.64359	Yes
Lbor	0.000124187		-0.515765	2.62158	Yes
Maus	0.00014587		-0.283587		Yes
Mbra	0.000220387		0.311764		Yes
Mdav	0.00019462		0.132383		Yes
Mluc	0.000180629		0.0247577		Yes
Nhum	0.00012649		-0.489246		Yes
Ppar	0.0011114		2.64603		No
Psub	0.000167929		-0.0804253		Yes
	Ves43
	proportion	median	log(prop/median),8		within.range?
Alit	0.00297257	0.000150378	4.30504	0.465552	No
Craf	0.000150378		0	1.5909	Yes
Efus	9.41137e-05		-0.676119	-1.92079	Yes
Lbor	0.000159412		0.0841635	2.8519	Yes
Maus	0.00016706		0.151769		Yes
Mbra	0.000103982		-0.532265		Yes
Mdav	0.00010593		-0.505488		Yes
Mluc	8.41768e-05		-0.8371		Yes
Nhum	0.000155248		0.0459751		Yes
Ppar	0.00133996		3.15552		No
Psub	0.000143214		-0.0704189		Yes
	Ves6
	proportion	median	log(prop/median),9		within.range?
Alit	0.0025283	0.00239554	0.077818	-0.0375895	Yes
Craf	0.00199067		-0.267095	0.325886	Yes
Efus	0.00246914		0.0436611	-0.526418	Yes
Lbor	0.00164098		-0.545793	0.45124	No
Maus	0.00229914		-0.0592541		Yes
Mbra	0.00291322		0.282268		Yes
Mdav	0.00272763		0.187298		Yes
Mluc	0.00239554		0		Yes
Nhum	0.0017207		-0.477352		Yes
Ppar	0.0036822		0.62022		No
Psub	0.00197944		-0.275255		Yes

## Sheet: Final table
		Subfamily ID
		2B_ML, 26	2_ML, 32	6	30	42	40, 41, 43	22	13, 17, 20, 25, 29, 3, 34, 35,37,38, 3_ML, 4_ML	23, 31	39	1, 11, 12, 16	36, 27	10	8, 21, MD	4, 9	14, 18	15
Occupied taxon	Lbor	+	+	-	-	-	-	-	+	+	+	+	+	+	+	+	-	+
	Craf	+	+	-	-	-	-	-	+	+	+	+	+	+	+	+	-	-
	Psub	+	+	-	-	-	-	-	+	+	+	+	+	+	+	+	-	-
	Efus	+	+	-	-	-	-	-	+	+	+	+	+	+	+	+	-	-
	Nhum	+	+	-	-	-	-	-	+	+	+	+	+	+	+	+	+	-
	Maus	+	+	-	-	-	-	-	+	+	+	+	+	+	+	+	-	-
	Mbra	+	+	-	-	-	-	-	+	+	+	+	+	+	+	+	-	-
	Mluc	+	+	-	-	-	-	-	+	+	+	+	+	+	+	+	-	-
	Mdav	+	+	-	-	-	-	-	+	+	+	+	+	+	+	+	-	-
	Alit	+	-	-	+	+	+	+	-	-	-	-	-	-	-	-	-	-
	Ppar	+	+	+	+	+	+	+	-	-	-	-	-	-	-	-	-	-
	a=1.5
	a=1.75
	a=1.9
	a=2.0
