# Supplementary material for: Differential SINE evolution in vesper and non-vesper bats
Source: Mob DNA. 2015 May 15;6:10. doi: 10.1186/s13100-015-0038-4 (PMC4436864; doi:10.1186/s13100-015-0038-4)
Supplement: Additional file 2: — Ves accumulation plots. [file 13100_2015_38_MOESM2_ESM.xlsx]

## Sheet: Alit
bases scanned =	101137176			Alit			DIV	Ves26	Ves2B_ML	Ves1	Ves10	Ves11	Ves12	Ves13	Ves16	Ves17	Ves20	Ves21	Ves23	Ves25	Ves27	Ves29	Ves3	Ves31	Ves34	Ves35	Ves36	Ves37	Ves38	Ves39	Ves4	Ves8	Ves9	Ves_MD	Ves3_ML	Ves4_ML	Ves22	Ves30	Ves40	Ves41	Ves42	Ves43	Ves14	Ves18	Ves15	Ves6	Ves2_ML	Ves32
			Ves1	0.288411		0	0	0	132	0	0	0	0	0	0	0	0	0	0	0	0	0	0	0	0	0	0	0	0	0	0	0	0	0	0	0	54	180	150	114	55	1216	0	0	0	200	0	0
			Ves10	0.266288		2.11327e+06	0.5	0	0	0	0	0	0	0	0	0	0	0	0	0	0	0	0	0	0	0	0	0	0	0	0	0	0	0	0	0	0	0	0	0	0	0	0	0	0	0	0	0
			Ves11	0.179013		4.22654e+06	1	0	83	0	0	0	0	0	0	0	0	0	0	0	0	0	0	0	0	0	0	0	0	0	0	0	0	0	0	0	0	106	159	187	307	393	0	0	0	0	0	0
			Ves12	0.286677		6.33981e+06	1.5	0	72	0	0	0	0	0	0	0	0	0	0	0	0	0	0	0	0	0	0	0	0	0	0	0	0	0	0	0	69	0	123	138	187	831	0	0	0	0	0	0
			Ves13	0.269654		8.45309e+06	2	0	179	0	0	0	0	0	0	0	0	0	0	0	0	0	0	0	0	0	0	0	0	0	0	0	0	0	0	0	108	807	594	341	137	1069	0	0	0	0	0	0
			Ves14	0.265692		1.05664e+07	2.5	0	203	0	37	0	0	0	0	0	0	0	0	0	0	0	0	0	0	0	0	0	0	0	0	0	0	0	0	0	49	990	633	1118	431	1354	0	0	0	93	0	0
			Ves15	0.264779		1.26796e+07	3	38	232	0	0	0	0	0	0	0	0	0	0	0	0	0	0	0	0	0	0	0	0	0	0	0	0	0	0	0	251	855	545	1332	369	2499	0	0	0	239	0	0
			Ves16	0.187845		1.47929e+07	3.5	0	379	0	0	0	0	0	0	0	0	0	0	0	0	0	0	0	0	0	0	0	0	0	0	0	0	0	0	0	163	1145	330	949	1299	2789	0	0	0	178	0	0
			Ves17	0.242368		1.69062e+07	4	0	399	0	0	0	0	0	0	0	0	0	0	0	0	0	0	0	0	0	0	0	0	0	0	0	0	0	0	0	630	734	1681	2381	1826	3240	0	0	0	188	0	0
			Ves18	0.266979		1.90194e+07	4.5	0	488	0	0	0	0	0	0	0	0	0	0	0	0	0	0	0	0	0	0	0	0	0	0	0	0	0	0	0	484	2680	4004	3264	2429	5117	0	0	0	487	0	0
			Ves20	0.20638		2.11327e+07	5	0	275	0	0	0	0	0	0	0	0	0	0	0	0	0	0	0	0	0	0	0	0	0	0	0	0	0	0	0	721	3837	5372	4423	3492	6119	0	0	0	547	0	0
			Ves21	0.252297		2.3246e+07	5.5	71	643	0	0	0	0	0	68	0	0	0	0	0	0	0	0	0	0	0	0	0	0	0	46	0	0	0	0	0	2688	7403	5905	5595	6755	6936	0	0	0	303	0	0
			Ves22	0.153403		2.53593e+07	6	82	1080	0	0	0	0	0	83	0	53	0	0	0	0	0	0	0	0	0	0	0	0	39	0	0	0	0	0	0	2878	4973	6210	8305	7256	8970	0	0	0	1260	68	0
			Ves23	0.260272		2.74725e+07	6.5	99	531	0	0	0	0	0	0	0	0	0	0	0	0	0	0	0	0	0	0	0	0	0	0	0	0	0	0	0	3156	9960	5857	10762	9673	8986	0	0	0	545	62	0
			Ves25	0.263378		2.95858e+07	7	122	1050	0	0	0	0	0	53	0	78	0	0	0	0	65	66	0	0	0	0	0	0	0	0	0	0	0	0	0	5028	12821	11358	11625	13854	10294	0	0	0	1897	82	0
			Ves26	0.19151		3.16991e+07	7.5	111	2002	0	0	0	0	0	69	0	133	0	0	0	0	95	0	0	0	0	0	0	0	0	0	0	0	0	0	0	5281	14418	11373	18641	13287	13993	0	0	0	1813	68	0
			Ves27	0.267934		3.38123e+07	8	154	1714	0	0	0	0	0	0	0	0	0	0	0	0	0	0	0	0	0	0	0	0	0	49	0	0	0	0	0	7251	18161	12990	13456	14742	13378	0	0	0	2352	0	0
			Ves29	0.20629		More	More	66864	208312	285	2157	290	609	1655	9426	1030	13498	862	1824	1373	917	15904	3832	1133	0	254	115	1298	2315	2309	400	345	6060	1627	5823	8062	285998	229940	212186	228296	279216	213453	1143	1276	932	245603	10775	394
			Ves3	0.235499
			Ves30	0.117319
			Ves31	0.298091			DIV	All bats	Vespers only	Non-vespers only	Nhum	Lbor	Ppar
			Ves32	0.222118		0	0	1.30516e-06	0	1.74911e-05	0	0	1.97751e-06
			Ves34	0		2.1	0.5	0	0	0	0	0	0
			Ves35	0.262306		4.2	1	8.20668e-07	0	1.13905e-05	0	0	0
			Ves36	0.207738		6.3	1.5	7.11904e-07	0	1.33284e-05	0	0	0
			Ves37	0.260809		8.5	2	1.76987e-06	0	3.02164e-05	0	0	0
			Ves38	0.195906		10.6	2.5	2.00717e-06	3.6584e-07	4.52356e-05	0	0	9.19543e-07
			Ves39	0.221348		12.7	3	2.66964e-06	0	5.78521e-05	0	0	2.36313e-06
			Ves4	0.171865		14.8	3.5	3.74739e-06	0	6.59995e-05	0	0	1.75999e-06
			Ves40	0.110314		16.9	4	3.94514e-06	0	0.00010374	0	0	1.85886e-06
			Ves41	0.111471		19	4.5	4.82513e-06	0	0.000177759	0	0	4.81524e-06
			Ves42	0.123789		21.1	5	2.71908e-06	0	0.000236946	0	0	5.4085e-06
			Ves43	0.10435		23.2	5.5	7.05972e-06	1.12718e-06	0.000348853	0	0	2.99593e-06
			Ves6	0.165574		25.4	6	1.14893e-05	1.73032e-06	0.000381581	0	0	1.24583e-05
			Ves8	0.219569		27.5	6.5	6.22916e-06	0	0.000478499	0	0	5.38872e-06
			Ves9	0.253049		29.6	7	1.15882e-05	2.59054e-06	0.000642494	0	0	1.87567e-05
			Ves_MD	0.257043		31.7	7.5	2.08924e-05	2.93661e-06	0.000761273	0	0	1.79261e-05
			Ves2_ML	0.229583		33.8	8	1.847e-05	4.8449e-07	0.000790787	0	0	2.32555e-05
			Ves2B_ML	0.16862		More	More	0.00272082	0.000824652	0.014328	2.3918e-05	9.21521e-06	0.00242841
			Ves3_ML	0.246093
			Ves4_ML	0.231124

## Sheet: Craf
bases scanned =	103013590			Craf			DIV	Ves26	Ves2B_ML	Ves1	Ves10	Ves11	Ves12	Ves13	Ves16	Ves17	Ves20	Ves21	Ves23	Ves25	Ves27	Ves29	Ves3	Ves31	Ves34	Ves35	Ves36	Ves37	Ves38	Ves39	Ves4	Ves8	Ves9	Ves_MD	Ves3_ML	Ves4_ML	Ves22	Ves30	Ves40	Ves41	Ves42	Ves43	Ves14	Ves18	Ves15	Ves6	Ves2_ML	Ves32
			Ves1	0.0842632		0	0	240	163	60	304	0	732	1783	82	578	461	107	142	987	0	296	442	487	0	1431	0	310	548	325	389	2169	613	6978	1863	1806	0	0	0	0	0	0	52	546	0	485	492	0
			Ves10	0.091755		2.11327e+06	0.5	0	0	0	0	0	131	683	0	965	0	0	0	0	0	0	0	0	0	0	0	251	0	0	0	0	0	2495	115	0	0	0	0	0	0	0	0	0	0	0	0	0
			Ves11	0.0916571		4.22654e+06	1	76	99	101	615	195	1485	1998	0	3256	719	191	92	990	398	0	644	85	0	188	0	1435	164	0	194	74	0	8402	1330	243	0	0	0	0	0	0	0	339	0	0	0	0
			Ves12	0.0480145		6.33981e+06	1.5	57	331	527	578	248	2217	3051	148	4283	1454	249	479	2130	245	0	864	133	58	444	0	1171	1003	265	0	1161	300	12448	2141	810	0	0	0	0	0	0	0	400	0	367	112	110
			Ves13	0.056052		8.45309e+06	2	182	300	560	546	53	5318	5360	0	5045	1418	873	100	1341	0	297	1130	198	0	926	420	2791	779	435	0	1109	470	23293	4405	1002	0	0	0	0	0	0	43	246	0	165	252	182
			Ves14	0.189042		1.05664e+07	2.5	219	449	585	1292	132	6114	6494	287	5813	1376	1511	332	3088	507	249	1893	490	0	1250	40	3834	573	575	137	1804	673	25030	7561	1253	0	0	0	44	0	0	0	787	41	311	504	0
			Ves15	0.145793		1.26796e+07	3	109	285	2888	1268	322	8282	11084	805	6449	2142	2801	307	3090	376	285	2645	435	415	1652	0	3951	933	728	230	1766	695	36489	8218	4248	0	0	0	0	0	0	77	603	34	436	487	549
			Ves16	0.123305		1.47929e+07	3.5	264	299	2039	742	884	7723	11610	240	8782	2520	2660	852	6072	887	268	1788	607	460	1524	0	5097	1405	442	864	1225	1132	39791	8327	3597	0	0	0	0	0	53	0	562	0	660	494	214
			Ves17	0.0576222		1.69062e+07	4	467	657	4600	608	1483	5150	10388	640	9610	3305	3915	536	8584	762	410	4868	613	1183	2165	388	6836	1427	1702	1003	1679	1295	40648	14800	5874	30	0	0	0	0	0	0	703	0	471	426	139
			Ves18	0.0787195		1.90194e+07	4.5	265	599	5941	1202	2594	7491	8324	669	6708	4099	7325	778	10106	1028	1109	6236	602	1070	2211	269	12380	1549	1049	542	1368	626	36267	12260	7331	0	0	0	0	0	0	46	472	118	658	541	146
			Ves20	0.111965		2.11327e+07	5	109	1292	4911	2145	2848	5366	8983	650	7382	5658	7891	1009	10508	1430	1092	6205	382	212	2745	130	13103	2878	2164	477	2425	1411	35073	15720	8627	0	0	0	0	0	0	0	460	72	1771	701	129
			Ves21	0.0952682		2.3246e+07	5.5	1431	1201	7918	1242	1249	5467	6895	1258	5014	5963	11228	502	12180	2117	961	8868	644	336	2386	293	15197	1699	854	1541	1634	2104	31510	22981	10488	0	0	0	0	0	56	0	332	88	1740	861	255
			Ves22	0.226044		2.53593e+07	6	1764	1268	8611	1770	2370	3264	6198	1567	5110	8376	11738	470	13499	2708	1764	7758	878	208	2820	650	14744	2059	1303	1776	2947	2059	24990	20083	12536	41	0	37	0	0	0	0	675	286	1548	1884	52
			Ves23	0.106152		2.74725e+07	6.5	997	1236	8267	1331	3498	2796	4886	2310	4084	9434	16485	945	13301	2440	1846	9890	289	881	5220	348	17499	3733	1437	1955	1044	3363	23837	25899	10159	36	0	0	0	0	0	0	0	39	2560	1234	317
			Ves25	0.0808611		2.95858e+07	7	1809	2015	6828	1888	2991	1605	4335	1828	2409	9901	13650	356	15731	1781	1763	11306	679	222	3331	111	20611	2447	1492	1398	2373	3074	16085	23995	13653	0	0	0	0	0	65	0	588	45	2910	1208	881
			Ves26	0.133729		3.16991e+07	7.5	1302	2085	8958	782	2637	1580	3023	1645	1522	10731	15402	123	12171	1189	2638	12641	470	0	2939	297	19474	2901	1880	1944	2377	5598	12869	21030	12090	49	0	0	0	77	0	0	186	0	3845	1395	314
			Ves27	0.0946971		3.38123e+07	8	2237	2278	6440	1183	3675	831	1912	3748	1267	11783	14061	112	13806	2632	3323	9899	408	0	3218	133	19920	4237	1960	1725	1572	5214	9845	20969	9607	0	0	0	0	0	0	145	187	77	5915	1126	549
			Ves29	0.140198		More	More	82209	169193	54857	9432	21436	3405	14603	81060	9574	216040	152878	6397	78476	21927	180701	77162	7891	582	25720	3115	176068	36999	30461	16525	20633	136673	43724	163943	99724	11815	8710	10081	13062	15856	15317	3500	5384	2908	181224	65298	3771
			Ves3	0.0885843
			Ves30	0.263574
			Ves31	0.0997604			DIV	All bats	Vespers only	Non-vespers only	Nhum	Lbor	Ppar
			Ves32	0.0965488		0	0	3.91211e-06	0.000222233	0	5.80506e-06	0	4.70812e-06
			Ves34	0.0574979		2.1	0.5	0	4.50426e-05	0	0	0	0
			Ves35	0.0801761		4.2	1	1.6988e-06	0.00022132	0	3.29083e-06	0	0
			Ves36	0.0905551		6.3	1.5	3.76649e-06	0.000353419	0	3.88298e-06	0	3.56264e-06
			Ves37	0.0882019		8.5	2	4.67899e-06	0.000561761	0	2.80546e-06	0	1.60173e-06
			Ves38	0.0947787		10.6	2.5	6.48458e-06	0.000707606	4.27128e-07	7.63977e-06	3.98006e-07	3.01902e-06
			Ves39	0.102912		12.7	3	3.82474e-06	0.000995053	0	6.60107e-06	3.30054e-07	4.23245e-06
			Ves4	0.0944032		14.8	3.5	5.4653e-06	0.00108275	5.14495e-07	5.45559e-06	0	6.40692e-06
			Ves40	0.247263		16.9	4	1.09112e-05	0.00130538	2.91224e-07	6.82434e-06	0	4.57221e-06
			Ves41	0.260879		19	4.5	8.38724e-06	0.00137005	0	5.02846e-06	1.14548e-06	6.38751e-06
			Ves42	0.269043		21.1	5	1.36001e-05	0.00146995	0	4.46543e-06	6.98937e-07	1.71919e-05
			Ves43	0.220771		23.2	5.5	2.555e-05	0.00157774	5.43618e-07	3.22288e-06	8.54256e-07	1.6891e-05
			Ves6	0.140126		25.4	6	2.9433e-05	0.00157509	7.57182e-07	6.55253e-06	2.77633e-06	1.50271e-05
			Ves8	0.0790079		27.5	6.5	2.16768e-05	0.00171994	3.49468e-07	0	3.78591e-07	2.48511e-05
			Ves9	0.120478		29.6	7	3.71213e-05	0.00160991	6.30985e-07	5.70798e-06	4.36836e-07	2.82487e-05
			Ves_MD	0.0527435		31.7	7.5	3.28792e-05	0.00154262	1.22314e-06	1.80559e-06	0	3.73252e-05
			Ves2_ML	0.146245		33.8	8	4.38292e-05	0.0014899	0	3.22288e-06	7.47474e-07	5.74196e-05
			Ves2B_ML	0.152331		More	More	0.00244047	0.0164057	0.000726516	8.6241e-05	2.82293e-05	0.00175922
			Ves3_ML	0.0826472
			Ves4_ML	0.0867045

## Sheet: Efus
bases scanned =	388423918			Efus			DIV	Ves26	Ves2B_ML	Ves1	Ves10	Ves11	Ves12	Ves13	Ves16	Ves17	Ves20	Ves21	Ves23	Ves25	Ves27	Ves29	Ves3	Ves31	Ves34	Ves35	Ves36	Ves37	Ves38	Ves39	Ves4	Ves8	Ves9	Ves_MD	Ves3_ML	Ves4_ML	Ves22	Ves30	Ves40	Ves41	Ves42	Ves43	Ves14	Ves18	Ves15	Ves6	Ves2_ML	Ves32
			Ves1	0.0676288		0	0	164	253	0	264	50	3238	3410	301	973	355	153	94	263	0	301	205	1214	207	667	0	505	87	223	0	1778	759	10432	2329	1831	0	0	0	0	0	0	70	5799	133	503	964	34
			Ves10	0.0843452		2.11327e+06	0.5	0	0	548	598	0	4370	2365	0	1739	0	0	324	0	0	0	335	131	0	0	0	0	0	0	0	0	0	8534	881	130	0	0	0	0	0	0	0	3990	0	0	0	0
			Ves11	0.081084		4.22654e+06	1	0	0	781	1853	290	16613	9622	0	6826	581	945	0	892	0	0	241	572	249	187	0	1538	442	0	110	81	101	30685	1912	833	0	0	0	0	0	0	0	10806	0	92	214	0
			Ves12	0.0390947		6.33981e+06	1.5	0	184	2883	3499	850	35291	20989	155	14248	1173	3607	0	3812	0	148	1599	999	0	369	0	1269	423	364	125	753	292	60532	3820	2704	0	74	0	0	0	0	0	19384	62	374	3429	55
			Ves13	0.0472208		8.45309e+06	2	104	528	5847	4903	398	61692	33980	119	25999	1436	6219	427	8935	1031	411	5279	814	1000	1455	115	4663	375	155	247	726	403	104054	8673	5248	0	0	0	0	0	0	150	32814	0	1143	1027	204
			Ves14	0.1938		1.05664e+07	2.5	177	808	12491	4149	1761	89465	41796	87	31478	2128	11776	908	16354	1234	314	10607	533	841	2395	0	10333	954	601	456	912	619	144313	16603	7731	0	0	0	0	0	0	414	41645	0	706	1267	284
			Ves15	0.19731		1.26796e+07	3	652	1048	21505	7655	1080	85940	44641	701	35346	4704	15187	1876	20270	2196	702	10832	758	1233	3817	242	17494	1311	154	238	1332	1007	160677	25683	14549	41	0	0	0	0	0	451	40101	81	1030	1833	0
			Ves16	0.123363		1.47929e+07	3.5	589	876	29328	4363	3180	83207	47598	503	36849	9950	22344	1484	36242	4391	485	18218	530	1460	2834	217	24514	1891	388	973	1517	2016	160439	44721	20584	33	0	0	0	0	0	0	37668	64	1085	2314	34
			Ves17	0.0481538		1.69062e+07	4	767	1507	32110	4311	4714	55662	31454	1672	29492	13897	47729	1069	49361	4588	449	25083	941	1012	3860	609	31929	4066	494	1776	928	1906	163271	53159	31034	0	0	0	0	0	0	208	23312	64	2949	4093	0
			Ves18	0.0381585		1.90194e+07	4.5	1718	3478	43797	5409	7463	36978	23525	1806	18547	18139	62773	1963	49516	7122	1603	41824	918	1493	7174	0	47818	3093	1039	1652	1990	2729	123038	63823	37041	0	0	0	0	0	0	0	7550	0	4011	6031	399
			Ves20	0.106703		2.11327e+07	5	2083	3022	49295	4028	7852	19462	19600	3269	11550	29380	79164	1372	57671	8574	1977	52030	185	594	7811	444	68028	5658	1468	1481	1756	5271	90140	71877	48472	0	0	0	0	0	59	824	15584	0	4505	5596	280
			Ves21	0.0837547		2.3246e+07	5.5	2728	8949	60862	4376	9210	12825	21180	2211	14059	38268	91534	659	63609	9199	4797	59048	569	0	8325	1119	90574	7821	1929	2655	1590	9228	53190	85675	45794	0	0	0	0	0	0	399	7487	38	6672	7827	157
			Ves22	0.235193		2.53593e+07	6	6367	6833	56244	1211	9182	8324	17664	3847	11016	45556	97368	319	67860	8329	7382	59488	691	651	10023	579	87095	8515	2608	2521	1999	7627	60178	105262	57727	0	0	0	0	0	0	0	5562	33	11338	8597	259
			Ves23	0.136057		2.74725e+07	6.5	6824	8133	52066	2176	8491	6582	9387	5214	6427	53551	104695	267	63643	11507	11302	60406	541	0	9874	890	93342	5977	3240	2362	1403	11959	46209	105785	48143	39	0	0	0	0	67	0	2961	88	12888	9161	0
			Ves25	0.0702734		2.95858e+07	7	10102	13892	48180	2084	13203	2672	5928	5891	5930	59026	109113	708	56797	10817	11530	61017	676	0	8339	599	95844	9310	2700	2530	1533	13226	27435	96600	62072	0	0	0	0	0	0	0	2229	0	16127	11909	386
			Ves26	0.130636		3.16991e+07	7.5	12835	13999	41513	1797	10546	1638	5858	7977	2789	59460	113935	551	40450	9957	17165	70758	252	0	9252	668	107576	9734	2997	2501	1662	18900	21656	83597	61162	0	0	0	0	0	41	0	1786	0	20766	11682	464
			Ves27	0.0870239		3.38123e+07	8	14329	16231	31830	715	10177	469	4227	9648	2047	55270	112086	0	34847	13418	22039	64392	570	0	8863	615	98979	8755	2642	1547	2631	23196	10661	62450	55848	0	0	0	0	0	54	123	1506	0	24512	12184	223
			Ves29	0.136403		More	More	431798	964193	122820	16109	46538	13896	21838	210026	14164	684546	673762	14256	156882	74977	841555	305311	17440	217	45369	3362	551386	91814	36518	18549	18110	623188	69441	310743	242579	40089	42678	59769	68967	56943	36335	6790	7992	11831	850373	615391	5293
			Ves3	0.0814635
			Ves30	0.258465
			Ves31	0.129666			DIV	All bats	Vespers only	Non-vespers only	Nhum	Lbor	Ppar
			Ves32	0.11809		0	0	1.07357e-06	7.63058e-05	0	1.51098e-05	3.42409e-07	1.29498e-06
			Ves34	0.0454113		2.1	0.5	0	5.13743e-05	0	1.02723e-05	0	0
			Ves35	0.0783926		4.2	1	0	0.000193999	0	2.78201e-05	0	2.36855e-07
			Ves36	0.0841238		6.3	1.5	4.73709e-07	0.000411674	1.90513e-07	4.99042e-05	1.59619e-07	9.62866e-07
			Ves37	0.0826524		8.5	2	1.62709e-06	0.000732715	0	8.4866e-05	0	2.94266e-06
			Ves38	0.102651		10.6	2.5	2.53589e-06	0.00105771	0	0.000108281	0	1.8176e-06
			Ves39	0.121483		12.7	3	4.37666e-06	0.00123867	1.05555e-07	0.000104401	2.08535e-07	2.65174e-06
			Ves4	0.0919813		14.8	3.5	3.77165e-06	0.00144231	8.49587e-08	9.69765e-05	1.64768e-07	2.79334e-06
			Ves40	0.267902		16.9	4	5.85443e-06	0.00153589	0	6.05524e-05	1.64768e-07	7.59222e-06
			Ves41	0.273558		19	4.5	1.33771e-05	0.0015763	0	1.94375e-05	0	1.03263e-05
			Ves42	0.287579		21.1	5	1.31429e-05	0.00166933	1.51896e-07	4.22425e-05	0	1.15982e-05
			Ves43	0.232642		23.2	5.5	3.00625e-05	0.00180294	0	2.03026e-05	9.78313e-08	1.71771e-05
			Ves6	0.143208		25.4	6	3.39835e-05	0.00190325	0	1.43194e-05	8.49587e-08	2.91898e-05
			Ves8	0.080681		27.5	6.5	3.85069e-05	0.00186765	2.72898e-07	7.62311e-06	2.26557e-07	3.31802e-05
			Ves9	0.122284		29.6	7	6.17727e-05	0.00183758	0	5.73858e-06	0	4.15191e-05
			Ves_MD	0.0453826		31.7	7.5	6.90843e-05	0.00181336	1.05555e-07	4.59807e-06	0	5.34622e-05
			Ves2_ML	0.159103		33.8	8	7.86769e-05	0.00164233	1.39023e-07	4.19387e-06	0	6.31063e-05
			Ves2B_ML	0.152632		More	More	0.00359399	0.0134528	0.000784661	3.80564e-05	3.0459e-05	0.00218929
			Ves3_ML	0.0775135
			Ves4_ML	0.0824266

## Sheet: Lbor
bases scanned =	71255672			Lbor			DIV	Ves26	Ves2B_ML	Ves1	Ves10	Ves11	Ves12	Ves13	Ves16	Ves17	Ves20	Ves21	Ves23	Ves25	Ves27	Ves29	Ves3	Ves31	Ves34	Ves35	Ves36	Ves37	Ves38	Ves39	Ves4	Ves8	Ves9	Ves_MD	Ves3_ML	Ves4_ML	Ves22	Ves30	Ves40	Ves41	Ves42	Ves43	Ves14	Ves18	Ves15	Ves6	Ves2_ML	Ves32
			Ves1	0.108455		0	0	129	0	0	261	0	2749	2588	32	97	117	130	0	107	0	31	0	347	0	106	0	0	46	47	0	511	123	3134	463	513	72	0	0	0	0	0	0	2799	7266	0	30	110
			Ves10	0.10629		2.11327e+06	0.5	0	0	0	0	0	122	129	0	0	0	0	0	0	0	0	0	0	0	0	0	133	0	0	0	0	0	0	0	0	0	0	0	0	0	0	0	0	5147	0	0	0
			Ves11	0.117055		4.22654e+06	1	0	0	0	0	0	1170	773	0	0	0	0	0	0	0	0	236	165	0	0	0	0	83	0	0	0	0	2315	163	0	0	0	0	0	0	0	0	176	11440	0	95	0
			Ves12	0.0655708		6.33981e+06	1.5	0	0	0	176	0	2432	1232	0	330	67	127	55	0	0	0	61	380	68	0	0	356	176	59	0	151	235	3643	678	392	0	0	0	0	0	0	0	640	18485	0	174	0
			Ves13	0.0723533		8.45309e+06	2	46	0	52	274	0	6154	1239	115	790	0	0	183	618	0	0	49	341	0	53	0	362	329	47	103	505	144	5818	904	176	0	0	0	0	0	0	0	333	21802	0	0	0
			Ves14	0.1378		1.05664e+07	2.5	0	42	89	330	0	7853	3346	44	632	247	72	74	228	0	98	331	498	0	301	0	490	78	84	0	494	207	6224	603	665	0	0	0	0	0	0	78	538	26005	44	154	0
			Ves15	0.0429657		1.26796e+07	3	34	287	118	73	79	14262	6638	0	689	385	0	238	962	0	108	290	409	262	197	0	493	129	99	81	209	79	7879	1304	532	0	0	0	0	0	0	119	902	26977	68	443	0
			Ves16	0.150707		1.47929e+07	3.5	114	129	548	238	0	21601	6779	32	2329	153	216	145	715	0	0	326	444	0	323	0	162	468	188	0	476	247	10628	2515	725	0	0	0	0	0	0	35	2136	18235	144	312	120
			Ves17	0.0861125		1.69062e+07	4	143	0	420	210	263	30936	9547	0	1689	1003	169	454	568	166	126	1052	387	212	276	0	897	243	397	117	399	258	14927	3685	420	0	0	0	0	0	0	77	1007	16127	133	821	156
			Ves18	0.0628908		1.90194e+07	4.5	80	45	441	300	105	30479	8804	139	1727	542	1432	222	2360	539	0	280	1071	341	342	110	2016	567	201	111	353	248	16364	2330	733	0	0	0	0	0	0	94	1000	19807	121	555	0
			Ves20	0.134579		2.11327e+07	5	167	854	965	439	254	29667	10355	172	1601	924	1819	1350	1736	862	81	1506	1450	192	1224	0	2332	405	518	0	460	476	18877	3979	1611	0	0	0	0	0	0	72	1170	20640	377	1097	0
			Ves21	0.118432		2.3246e+07	5.5	173	288	1725	759	155	36930	13049	545	3718	2225	1975	569	4208	201	655	1165	1240	199	715	0	3742	289	144	146	297	478	21553	5589	1322	0	0	0	0	0	0	0	1632	18405	173	1050	303
			Ves22	0.227719		2.53593e+07	6	92	493	2087	1416	820	41792	17376	360	3495	2198	3847	863	4280	382	761	959	2167	210	1268	0	4039	1166	304	491	434	437	22166	6189	3218	0	0	0	0	0	0	241	1629	11136	656	518	0
			Ves23	0.1257		2.74725e+07	6.5	366	430	2882	972	555	46331	17773	156	3456	1630	2892	433	4948	717	174	4293	1326	357	1018	135	4329	435	729	865	668	826	23194	6862	3086	0	0	0	0	0	0	159	1006	9389	310	846	0
			Ves25	0.108187		2.95858e+07	7	61	831	3007	760	555	42100	18084	509	3153	4174	6746	1058	4836	438	458	3031	1934	403	1089	197	6038	803	887	0	819	1076	22326	8688	6211	105	0	0	0	0	0	141	879	6603	676	809	144
			Ves26	0.157452		3.16991e+07	7.5	454	1020	2479	898	1728	33390	15510	244	3751	4203	6699	509	4092	1463	183	3777	916	396	2558	280	7500	1429	602	576	463	936	22118	7881	5268	49	0	0	0	0	0	36	1492	6333	1229	1277	217
			Ves27	0.114296		3.38123e+07	8	972	844	5050	1279	970	31412	11931	914	2620	6222	6579	534	5834	1278	1592	3192	1174	0	1557	127	10235	1329	416	399	806	1000	18591	11267	5074	0	0	0	0	0	64	599	1181	4451	1505	1312	0
			Ves29	0.160132		More	More	55696	119480	44671	13803	20914	86785	69302	48423	16192	144458	136899	9183	93644	17640	101558	77899	13779	493	18115	2075	158567	30385	17192	8739	10593	101037	103770	146353	87794	8882	8771	7558	8849	9476	11295	4204	8717	15576	111493	50858	1807
			Ves3	0.11527
			Ves30	0.273607
			Ves31	0.0944913			DIV	All bats	Vespers only	Non-vespers only	Nhum	Lbor	Ppar
			Ves32	0.100308		0	0	1.81038e-06	0.000160015	1.01045e-06	3.92811e-05	0.000101971	0
			Ves34	0.0714679		2.1	0.5	0	5.38904e-06	0	0	7.22328e-05	0
			Ves35	0.100173		4.2	1	0	6.88366e-05	0	2.46998e-06	0.000160549	0
			Ves36	0.122096		6.3	1.5	0	0.000149013	0	8.98174e-06	0.000259418	0
			Ves37	0.11422		8.5	2	6.45563e-07	0.000256204	0	4.67331e-06	0.000305969	0
			Ves38	0.120546		10.6	2.5	5.89427e-07	0.000322613	0	8.64493e-06	0.000364953	6.17495e-07
			Ves39	0.123292		12.7	3	4.5049e-06	0.000498416	0	1.43287e-05	0.000378594	9.5431e-07
			Ves4	0.119064		14.8	3.5	3.41025e-06	0.000691285	0	3.04677e-05	0.000255909	2.02089e-06
			Ves40	0.251251		16.9	4	2.00686e-06	0.000965832	0	1.52128e-05	0.000226326	1.86652e-06
			Ves41	0.270368		19	4.5	1.75425e-06	0.00101265	0	1.53532e-05	0.000277971	1.69811e-06
			Ves42	0.286535		21.1	5	1.43287e-05	0.0011684	0	1.74302e-05	0.000289661	5.29081e-06
			Ves43	0.234915		23.2	5.5	6.46966e-06	0.00145382	0	2.29034e-05	0.000258295	2.42788e-06
			Ves6	0.159509		25.4	6	8.20987e-06	0.00172232	0	2.62435e-05	0.000156282	9.20628e-06
			Ves8	0.0952219		27.5	6.5	1.1171e-05	0.00183904	0	1.63496e-05	0.000131765	4.35053e-06
			Ves9	0.142903		29.6	7	1.25183e-05	0.00195605	1.47357e-06	1.43146e-05	9.26663e-05	9.48696e-06
			Ves_MD	0.0711676		31.7	7.5	2.06861e-05	0.0018223	6.87665e-07	2.14439e-05	8.88771e-05	1.72477e-05
			Ves2_ML	0.149629		33.8	8	2.54857e-05	0.00184381	8.98174e-07	2.49805e-05	6.24652e-05	2.11211e-05
			Ves2B_ML	0.165331		More	More	0.00245841	0.0221774	0.000769497	0.000181333	0.000218593	0.00156469
			Ves3_ML	0.105515
			Ves4_ML	0.110698

## Sheet: Maus
bases scanned =	21992128			Maus			DIV	Ves26	Ves2B_ML	Ves1	Ves10	Ves11	Ves12	Ves13	Ves16	Ves17	Ves20	Ves21	Ves23	Ves25	Ves27	Ves29	Ves3	Ves31	Ves34	Ves35	Ves36	Ves37	Ves38	Ves39	Ves4	Ves8	Ves9	Ves_MD	Ves3_ML	Ves4_ML	Ves22	Ves30	Ves40	Ves41	Ves42	Ves43	Ves14	Ves18	Ves15	Ves6	Ves2_ML	Ves32
			Ves1	0.0709465		0	0	39	0	120	201	0	949	1467	43	421	58	0	153	236	0	45	141	441	46	243	0	214	150	74	0	658	118	4353	798	465	0	0	0	0	0	0	38	465	0	0	138	0
			Ves10	0.08202		2.11327e+06	0.5	0	0	0	0	0	0	509	0	683	0	0	208	0	0	0	0	125	0	0	0	0	0	0	0	0	0	1187	0	0	0	0	0	0	0	0	0	0	0	0	0	0
			Ves11	0.0761993		4.22654e+06	1	0	0	0	253	0	1245	260	0	2110	85	84	78	103	0	0	0	235	161	242	113	689	0	0	95	87	0	4037	978	0	0	0	0	0	0	0	0	70	86	0	0	0
			Ves12	0.0402202		6.33981e+06	1.5	76	0	114	66	130	3013	1469	0	2730	429	127	112	195	0	78	0	339	0	280	0	384	63	0	66	571	117	6073	980	282	0	0	0	0	0	0	0	187	129	0	59	72
			Ves13	0.0497293		8.45309e+06	2	202	46	599	242	0	3423	1725	0	2689	240	693	232	778	92	0	135	774	0	509	0	824	376	58	115	480	145	8922	1291	415	0	0	0	0	0	0	44	149	0	154	51	45
			Ves14	0.0964691		1.05664e+07	2.5	99	82	370	253	712	7106	4569	93	5386	516	884	210	944	136	188	676	493	185	412	0	1141	0	192	0	307	176	9421	1547	576	0	0	0	0	0	0	36	0	0	93	182	0
			Ves15	0.108558		1.26796e+07	3	109	268	766	339	412	6471	3852	37	3530	735	1524	331	1815	337	87	876	1012	0	773	292	716	490	163	31	342	264	10340	1745	1173	0	0	0	0	0	0	0	371	165	222	135	0
			Ves16	0.120666		1.47929e+07	3.5	131	219	541	0	98	7538	4880	33	3007	667	607	308	1881	440	108	1302	468	376	131	133	1509	1110	105	200	658	230	14023	2987	1347	0	0	31	0	0	0	55	535	31	0	176	0
			Ves17	0.0394514		1.69062e+07	4	0	187	1364	182	425	5968	7303	0	3623	773	1604	376	882	424	311	1277	906	0	983	0	2201	340	224	59	379	304	11945	3462	1323	78	0	0	0	0	0	0	728	49	0	274	144
			Ves18	0.0641004		1.90194e+07	4.5	58	235	983	176	1100	5916	4659	60	2679	1434	1479	326	3932	464	337	956	507	0	755	142	4807	1218	549	408	673	629	9360	4484	2559	0	0	0	0	0	0	238	307	96	450	131	404
			Ves20	0.106114		2.11327e+07	5	148	489	2082	598	591	4169	9217	710	2267	1721	2002	613	3638	273	414	1074	976	0	948	0	3231	599	905	223	424	97	8341	4687	1704	186	0	0	0	0	72	64	260	0	208	209	0
			Ves21	0.0860506		2.3246e+07	5.5	115	524	2530	657	93	2838	5918	0	1773	2241	4220	256	2232	530	181	1001	494	0	911	116	2020	686	955	336	290	664	5604	4465	2145	0	0	0	0	0	0	0	120	0	685	215	63
			Ves22	0.180111		2.53593e+07	6	252	128	852	0	783	2914	4167	185	2111	3390	4841	1403	3000	422	549	3288	318	0	771	0	5072	655	334	298	296	746	6254	4855	2481	44	0	0	0	0	0	51	0	45	996	507	0
			Ves23	0.0656333		2.74725e+07	6.5	755	393	2078	109	522	1351	1531	454	664	2461	3948	81	2759	540	912	2164	116	0	1586	194	4485	394	599	642	588	1102	5361	5944	3053	69	0	0	0	0	0	0	707	0	866	459	0
			Ves25	0.081223		2.95858e+07	7	598	269	1595	135	366	1109	2643	838	374	3482	4336	324	2353	603	715	2341	210	0	723	0	3881	59	373	170	742	722	3202	6195	2687	0	0	0	0	0	35	164	0	60	1531	264	90
			Ves26	0.121795		3.16991e+07	7.5	278	781	1051	70	290	816	1135	734	278	2772	3691	116	2635	966	1531	1917	361	210	702	104	3269	507	495	716	509	1012	3000	6071	3574	0	0	0	0	0	0	0	202	0	1467	390	0
			Ves27	0.0910163		3.38123e+07	8	629	786	1346	175	434	222	1548	395	0	3801	3546	141	1800	693	608	2348	277	182	1117	253	4566	1497	517	684	497	1310	1498	3901	2699	0	0	0	0	0	0	0	161	0	2334	482	156
			Ves29	0.127237		More	More	19868	40683	7550	1851	3141	1043	5510	19498	1387	43334	30615	1019	16875	4035	34080	13972	3093	0	4095	493	28516	6622	4858	3419	3537	33711	9776	24516	20645	2378	1593	1636	3208	3377	3567	475	1903	804	41557	14358	634
			Ves3	0.0843638
			Ves30	0.261692
			Ves31	0.0774282			DIV	All bats	Vespers only	Non-vespers only	Nhum	Lbor	Ppar
			Ves32	0.0868353		0	0	1.77336e-06	0.000518094	0	2.28718e-05	0	0
			Ves34	0.0381714		2.1	0.5	0	0.000123317	0	0	0	0
			Ves35	0.0680328		4.2	1	0	0.000493586	0	3.18296e-06	3.91049e-06	0
			Ves36	0.07322		6.3	1.5	3.45578e-06	0.000801105	0	8.50304e-06	5.86574e-06	0
			Ves37	0.0818158		8.5	2	1.12768e-05	0.00112572	0	8.77587e-06	0	7.00251e-06
			Ves38	0.0860042		10.6	2.5	8.23022e-06	0.00165937	0	1.63695e-06	0	4.22879e-06
			Ves39	0.0935067		12.7	3	1.71425e-05	0.00174849	0	1.68697e-05	7.50268e-06	1.00945e-05
			Ves4	0.0835743		14.8	3.5	1.59148e-05	0.00203195	1.4096e-06	2.68278e-05	1.4096e-06	0
			Ves40	0.240451		16.9	4	8.50304e-06	0.00212067	3.54672e-06	3.31028e-05	2.22807e-06	0
			Ves41	0.27191		19	4.5	1.33229e-05	0.00230046	0	2.47816e-05	4.3652e-06	2.04619e-05
			Ves42	0.276445		21.1	5	2.89649e-05	0.00234193	1.17315e-05	1.47325e-05	0	9.45793e-06
			Ves43	0.1886		23.2	5.5	2.90559e-05	0.00196234	0	5.4565e-06	0	3.11475e-05
			Ves6	0.134554		25.4	6	1.72789e-05	0.00227286	2.00072e-06	2.31901e-06	2.04619e-06	4.52889e-05
			Ves8	0.0698		27.5	6.5	5.22005e-05	0.00198426	3.13749e-06	3.21479e-05	0	3.93777e-05
			Ves9	0.115207		29.6	7	3.94232e-05	0.00182693	1.59148e-06	7.45721e-06	2.72825e-06	6.96158e-05
			Ves_MD	0.0448489		31.7	7.5	4.81536e-05	0.00175208	0	9.1851e-06	0	6.67057e-05
			Ves2_ML	0.128183		33.8	8	6.43412e-05	0.00163945	0	7.3208e-06	0	0.000106129
			Ves2B_ML	0.144518		More	More	0.0027533	0.0148776	0.000716575	0.00010813	3.65585e-05	0.00188963
			Ves3_ML	0.0755273
			Ves4_ML	0.0848863

## Sheet: Mbra
bases scanned =	533920351			Mbra			DIV	Ves26	Ves2B_ML	Ves1	Ves10	Ves11	Ves12	Ves13	Ves16	Ves17	Ves20	Ves21	Ves23	Ves25	Ves27	Ves29	Ves3	Ves31	Ves34	Ves35	Ves36	Ves37	Ves38	Ves39	Ves4	Ves8	Ves9	Ves_MD	Ves3_ML	Ves4_ML	Ves22	Ves30	Ves40	Ves41	Ves42	Ves43	Ves14	Ves18	Ves15	Ves6	Ves2_ML	Ves32
			Ves1	0.0668759		0	0	218	670	0	818	152	4512	3086	615	11674	750	142	620	1367	0	393	538	1535	413	1090	0	446	480	295	136	2881	1204	27706	2855	2119	0	0	0	0	0	0	95	1263	0	679	780	75
			Ves10	0.0945373		2.11327e+06	0.5	0	0	693	540	460	2201	3249	0	24461	0	1135	2214	1222	196	0	334	611	219	217	130	261	0	0	0	0	0	28649	339	0	0	0	0	0	0	0	0	0	0	128	0	0
			Ves11	0.077462		4.22654e+06	1	72	0	2438	2993	91	11607	12351	99	65375	1416	2428	6140	2492	0	88	2617	5729	418	338	221	2109	395	77	183	339	77	106133	5408	1562	0	0	0	0	0	0	0	601	0	411	269	263
			Ves12	0.0426452		6.33981e+06	1.5	137	326	5516	4701	665	23830	20725	443	100378	1705	8231	8889	7659	207	207	5027	8201	1095	1909	201	3031	1345	373	748	1242	989	206792	9686	2323	0	0	0	0	0	0	0	759	0	825	1435	108
			Ves13	0.0501538		8.45309e+06	2	283	1331	15622	6622	1867	64984	42654	307	119982	3971	16231	10148	18344	2594	295	9628	8066	1225	4772	586	9960	3099	1371	311	1266	959	306361	19841	7072	0	0	0	0	0	0	0	240	102	1415	715	51
			Ves14	0.180581		1.05664e+07	2.5	309	998	27497	8512	4762	99254	70826	771	131816	4927	25840	11132	31537	4825	837	18952	8304	2481	5043	937	19226	3528	1823	419	1946	781	372428	37467	17267	43	0	0	0	0	0	76	995	90	959	1313	115
			Ves15	0.181254		1.26796e+07	3	1130	1924	34989	6370	4330	114336	72688	882	103873	12337	34698	11810	58106	7198	746	26598	12662	2273	7891	995	34068	6375	1453	564	2801	1199	364023	61457	26245	0	0	0	0	0	0	113	403	225	2245	3312	449
			Ves16	0.121568		1.47929e+07	3.5	1503	2201	59775	7633	6775	109752	80951	862	86058	17877	46480	11305	70120	7629	326	35133	8763	2436	9167	1525	47608	5803	3880	1651	1772	2007	354498	80485	42714	0	0	0	0	0	0	166	979	102	3390	2978	405
			Ves17	0.0360669		1.69062e+07	4	1917	3947	59031	6516	9815	90361	56392	1532	72823	26137	84699	9882	82700	12837	2105	48596	3844	1434	11245	1853	57812	10323	4355	2372	2297	4581	298945	101664	60845	50	0	0	0	0	0	88	774	114	4470	5403	451
			Ves18	0.108688		1.90194e+07	4.5	2515	4525	63094	5106	18314	41771	40744	2396	44849	33214	124716	5033	88059	17519	4125	76026	6794	1222	18426	1548	77686	13892	4529	2912	2788	4036	236501	111919	73867	0	0	0	0	0	0	154	1031	0	7198	9400	613
			Ves20	0.105263		2.11327e+07	5	3908	8442	80199	4016	14560	22488	38358	3931	18948	53864	139841	4914	85979	18739	6595	79180	4189	377	17661	1994	125845	19832	8686	3895	3488	9479	156597	126847	86830	0	0	0	0	0	0	0	240	154	8903	8446	1121
			Ves21	0.0800439		2.3246e+07	5.5	6582	11455	100823	4925	15945	20834	37481	4107	19050	63585	156077	3035	102970	24287	7232	97533	3504	1011	18868	1951	137004	16385	5165	4154	3327	15136	94743	141107	89954	0	0	0	0	37	0	168	717	104	11673	11586	888
			Ves22	0.237854		2.53593e+07	6	10804	12025	101178	3069	16771	18033	25754	7158	14724	81549	152909	1120	112937	17680	14051	102978	1583	1429	20777	937	155610	19443	5848	4317	2685	17751	95879	161351	89585	0	0	0	0	0	104	195	598	169	19415	14405	363
			Ves23	0.0785974		2.74725e+07	6.5	13350	15947	90005	2811	15839	6637	19864	6996	13194	84510	164206	1049	104027	18536	15020	85406	1613	1024	16261	2011	149091	15857	7408	4830	2287	22034	77171	157573	91308	0	72	0	0	0	32	318	285	80	22387	17242	458
			Ves25	0.0686879		2.95858e+07	7	17210	20687	72068	2457	16546	3460	13238	10781	7650	89960	186645	678	84218	23142	21664	89131	856	0	18635	400	133923	18147	7072	4770	3042	25535	51192	145195	85719	53	0	0	0	0	0	81	364	92	25989	14781	452
			Ves26	0.127626		3.16991e+07	7.5	22931	28511	64724	1625	15016	2881	11075	13760	7500	91602	180379	960	63462	16670	32283	92221	1846	0	17142	679	140542	20637	6634	5180	1982	32304	33059	118161	87001	0	0	0	178	96	0	49	299	298	31042	13865	279
			Ves27	0.0812543		3.38123e+07	8	33772	32714	54118	2055	11059	750	6401	17503	1098	111157	154464	1480	53989	16432	41810	88475	622	204	14602	1212	150741	17423	5735	4158	3010	39224	21168	101382	82660	0	0	0	0	0	149	0	361	604	42512	18731	165
			Ves29	0.133664		More	More	681028	1517410	209073	30378	67408	22564	44779	308980	23727	1089886	878492	23904	247265	104457	1396372	399573	31931	948	71606	5813	710205	144309	58242	26921	24643	894375	120304	461516	327859	66105	66507	99072	117491	97729	55233	12643	15860	18664	1371789	989135	8439
			Ves3	0.0794741
			Ves30	0.258974
			Ves31	0.0880014			DIV	All bats	Vespers only	Non-vespers only	Nhum	Lbor	Ppar
			Ves32	0.115811		0	0	1.66317e-06	0.00012329	0	2.54345e-06	0	1.27173e-06
			Ves34	0.0432613		2.1	0.5	0	0.000125732	0	0	0	2.39736e-07
			Ves35	0.0735994		4.2	1	1.34852e-07	0.000436627	0	1.12564e-06	0	7.69778e-07
			Ves36	0.0774386		6.3	1.5	8.67171e-07	0.000798093	0	1.42156e-06	0	1.54517e-06
			Ves37	0.0797084		8.5	2	3.02292e-06	0.00127011	0	4.49505e-07	1.9104e-07	2.65021e-06
			Ves38	0.0955124		10.6	2.5	2.44793e-06	0.00171025	8.05364e-08	2.00592e-06	1.68564e-07	1.79615e-06
			Ves39	0.110037		12.7	3	5.71995e-06	0.00189348	0	9.66436e-07	4.21411e-07	4.20475e-06
			Ves4	0.0880253		14.8	3.5	6.93736e-06	0.00206582	0	2.14451e-06	1.9104e-07	6.34926e-06
			Ves40	0.266854		16.9	4	1.09829e-05	0.00210705	9.36469e-08	1.61447e-06	2.13515e-07	8.37204e-06
			Ves41	0.271457		19	4.5	1.31855e-05	0.00209973	0	2.21943e-06	0	1.34814e-05
			Ves42	0.282707		21.1	5	2.31308e-05	0.00213015	0	4.49505e-07	2.88433e-07	1.66748e-05
			Ves43	0.230417		23.2	5.5	3.37822e-05	0.00222916	6.92987e-08	1.65755e-06	1.94786e-07	2.18628e-05
			Ves6	0.143362		25.4	6	4.27573e-05	0.00233575	1.94786e-07	1.48524e-06	3.16527e-07	3.63631e-05
			Ves8	0.0752521		27.5	6.5	5.48715e-05	0.00220364	1.94786e-07	1.12938e-06	1.49835e-07	4.19295e-05
			Ves9	0.119716		29.6	7	7.09788e-05	0.00209043	9.92657e-08	8.33458e-07	1.7231e-07	4.86758e-05
			Ves_MD	0.0409938		31.7	7.5	9.63477e-05	0.00198405	5.13185e-07	6.51783e-07	5.58136e-07	5.81398e-05
			Ves2_ML	0.166748		33.8	8	0.000124524	0.00187843	2.79068e-07	6.76131e-07	1.13125e-06	7.96224e-05
			Ves2B_ML	0.151266		More	More	0.00411754	0.0144694	0.000940472	5.33844e-05	3.49565e-05	0.00256928
			Ves3_ML	0.075939
			Ves4_ML	0.0812132

## Sheet: Mdav
bases scanned =	420014318			Mdav			DIV	Ves26	Ves2B_ML	Ves1	Ves10	Ves11	Ves12	Ves13	Ves16	Ves17	Ves20	Ves21	Ves23	Ves25	Ves27	Ves29	Ves3	Ves31	Ves34	Ves35	Ves36	Ves37	Ves38	Ves39	Ves4	Ves8	Ves9	Ves_MD	Ves3_ML	Ves4_ML	Ves22	Ves30	Ves40	Ves41	Ves42	Ves43	Ves14	Ves18	Ves15	Ves6	Ves2_ML	Ves32
			Ves1	0.0771903		0	0	122	211	70	250	32	3907	2947	277	2396	409	32	129	335	0	260	113	834	75	796	0	195	366	351	133	2032	719	8011	1788	1567	0	0	0	0	0	0	69	2794	249	144	1396	128
			Ves10	0.103942		2.11327e+06	0.5	0	0	0	0	296	564	1710	0	4387	0	152	105	0	0	0	0	205	0	0	0	281	112	0	0	0	0	6044	109	0	0	0	0	0	0	0	0	0	0	0	0	0
			Ves11	0.0877603		4.22654e+06	1	0	0	471	307	183	5726	3652	186	17224	77	465	1756	741	0	0	0	1321	208	547	0	1101	197	171	95	176	95	29937	1422	857	0	0	0	0	0	0	0	0	82	0	239	239
			Ves12	0.0480561		6.33981e+06	1.5	65	213	2456	678	560	11706	9992	233	32533	934	1562	2806	2701	310	0	1325	3369	253	859	128	2806	750	590	139	812	187	58169	4334	1364	0	0	0	0	0	0	0	322	139	234	1693	0
			Ves13	0.0577464		8.45309e+06	2	113	391	3582	2469	957	43494	22618	314	54937	2249	4305	3343	7541	922	183	2999	4447	651	1371	464	3859	3329	1317	227	617	345	111734	9222	2228	0	0	0	0	0	0	51	177	110	617	1232	93
			Ves14	0.193901		1.05664e+07	2.5	0	940	9107	3534	1536	92553	50713	372	69389	2509	8139	5850	9583	1659	299	6423	7395	208	3308	331	6023	1910	760	810	1448	1215	174059	11146	5696	0	0	0	0	0	0	76	386	0	1227	1585	251
			Ves15	0.166438		1.26796e+07	3	91	1400	16523	4490	1906	142195	81788	843	77892	4439	14560	5983	20813	4260	506	11325	8552	832	5360	1269	12951	2840	2131	918	1305	998	235410	21787	12666	0	36	0	0	0	0	32	642	148	1752	2273	239
			Ves16	0.131114		1.47929e+07	3.5	949	1029	20460	6219	2676	198390	105145	686	90173	7242	20985	7624	28133	2870	769	13957	7752	1834	7081	774	21179	3835	3061	1163	1175	975	236058	35386	18546	0	0	0	0	0	0	64	2466	130	1110	3605	223
			Ves17	0.0471144		1.69062e+07	4	1113	2441	24386	7596	6313	198463	110276	896	76736	11432	43037	9443	39692	7436	1312	21639	4446	1448	6975	1585	29813	7903	5359	1702	1986	1773	265153	46907	27947	0	0	0	0	0	0	176	3045	364	2410	3779	603
			Ves18	0.0758439		1.90194e+07	4.5	2637	2149	34941	4337	8933	143467	81573	1323	53048	14490	61927	7750	45066	14229	2460	35068	6887	839	13871	1300	45854	9614	8087	2378	2006	2952	247087	60314	35498	0	0	0	0	0	0	0	741	123	3362	3089	423
			Ves20	0.114146		2.11327e+07	5	1495	3621	45294	5430	10832	77001	72972	2208	30559	20061	79808	4685	50029	14374	4514	53011	6132	1601	13497	2152	66077	10734	9408	2037	2588	5901	194301	69440	44726	0	0	0	0	0	0	0	525	0	4156	4798	810
			Ves21	0.0896181		2.3246e+07	5.5	4038	6570	59887	3943	13856	91012	112208	2958	32696	35634	86509	5305	73672	13952	5054	52995	4599	2073	15308	1297	87716	15221	12520	1804	2303	6455	126554	90240	54493	0	0	0	0	0	0	105	1758	152	6143	10061	390
			Ves22	0.245943		2.53593e+07	6	4516	5303	57109	3661	12223	79900	86430	3950	29464	49203	95224	2753	80555	13118	7194	64083	3123	1230	16893	1087	87138	15972	14448	2739	2700	9576	141181	116771	56399	52	0	0	33	0	53	346	1086	222	7947	9340	203
			Ves23	0.0965974		2.74725e+07	6.5	8052	8665	63077	2752	12355	52293	71690	4242	24532	58519	109311	2846	80610	17199	6487	63311	3203	947	15047	999	105572	16989	17336	2561	1777	12079	124609	117042	60869	0	0	0	95	52	0	38	1072	215	12230	13113	505
			Ves25	0.079434		2.95858e+07	7	9048	11524	56264	3034	12361	27774	47696	6656	17994	57471	123930	3196	72555	17448	10090	65596	2731	414	14833	1929	104425	16854	10890	4546	2219	19382	92217	116331	73193	0	0	0	0	0	0	233	537	160	14369	10708	39
			Ves26	0.136863		3.16991e+07	7.5	10802	12888	55009	2543	15799	14991	29061	6770	11266	66245	132901	2402	69814	18443	15102	75544	1693	0	17663	1294	108073	17735	15687	4069	3017	19459	62173	106496	69246	0	0	0	0	0	117	234	966	106	19106	19106	472
			Ves27	0.0912617		3.38123e+07	8	17692	17887	49523	2823	11551	7401	20343	7301	5581	72954	123640	2890	63752	14837	23843	74064	1538	0	18560	1149	118809	17560	13354	3263	2731	23684	41775	103925	73497	0	0	0	0	0	93	0	668	0	23553	11741	645
			Ves29	0.140961		More	More	541653	1182198	255406	34658	86679	36862	99722	270250	33032	1050980	943108	24615	291628	133803	1110942	439344	33005	1214	102647	7084	781253	171135	99560	30503	24524	768571	167737	564195	419313	60892	58314	80719	81615	77799	44229	15070	13107	19496	1047283	851784	10390
			Ves3	0.0886622
			Ves30	0.267189
			Ves31	0.0983754			DIV	All bats	Vespers only	Non-vespers only	Nhum	Lbor	Ppar
			Ves32	0.116675		0	0	7.9283e-07	6.67215e-05	0	6.81643e-06	5.92837e-07	3.42845e-07
			Ves34	0.056884		2.1	0.5	0	3.32489e-05	0	0	0	0
			Ves35	0.084516		4.2	1	0	0.000159316	0	0	1.95231e-07	0
			Ves36	0.0807312		6.3	1.5	6.61882e-07	0.000337027	0	7.66641e-07	3.30941e-07	5.57124e-07
			Ves37	0.0888418		8.5	2	1.19996e-06	0.000689796	0	5.42839e-07	2.61896e-07	1.469e-06
			Ves38	0.0998485		10.6	2.5	2.23802e-06	0.00113324	0	1.09996e-06	0	2.92133e-06
			Ves39	0.100941		12.7	3	3.54988e-06	0.00165362	8.57114e-08	1.60471e-06	3.52369e-07	4.17129e-06
			Ves4	0.0954027		14.8	3.5	4.70936e-06	0.00200981	0	6.0236e-06	3.09513e-07	2.64277e-06
			Ves40	0.273022		16.9	4	8.46162e-06	0.00228957	0	7.66879e-06	8.66637e-07	5.7379e-06
			Ves41	0.264991		19	4.5	1.13948e-05	0.00225064	0	1.76423e-06	2.92847e-07	8.00449e-06
			Ves42	0.282365		21.1	5	1.21805e-05	0.00214129	0	1.24996e-06	0	9.8949e-06
			Ves43	0.235093		23.2	5.5	2.52563e-05	0.00240531	0	4.43556e-06	3.61892e-07	1.46257e-05
			Ves6	0.149834		25.4	6	2.33778e-05	0.00250973	3.2856e-07	3.40941e-06	5.28553e-07	1.89208e-05
			Ves8	0.0832973		27.5	6.5	3.9801e-05	0.00249576	3.49988e-07	2.64277e-06	5.11887e-07	2.91181e-05
			Ves9	0.127478		29.6	7	4.89793e-05	0.00233808	0	1.83327e-06	3.80939e-07	3.42107e-05
			Ves_MD	0.0522427		31.7	7.5	5.64028e-05	0.00224396	2.78562e-07	2.85705e-06	2.52372e-07	4.54889e-05
			Ves2_ML	0.164674		33.8	8	8.4709e-05	0.00214361	2.21421e-07	1.59042e-06	0	5.60767e-05
			Ves2B_ML	0.158591		More	More	0.00410427	0.0190036	0.000960843	6.70858e-05	4.64175e-05	0.00249345
			Ves3_ML	0.0855945
			Ves4_ML	0.0928384

## Sheet: Mluc
bases scanned =	497001341			Mluc			DIV	Ves26	Ves2B_ML	Ves1	Ves10	Ves11	Ves12	Ves13	Ves16	Ves17	Ves20	Ves21	Ves23	Ves25	Ves27	Ves29	Ves3	Ves31	Ves34	Ves35	Ves36	Ves37	Ves38	Ves39	Ves4	Ves8	Ves9	Ves_MD	Ves3_ML	Ves4_ML	Ves22	Ves30	Ves40	Ves41	Ves42	Ves43	Ves14	Ves18	Ves15	Ves6	Ves2_ML	Ves32
			Ves1	0.0645967		0	0	89	658	0	286	167	1400	751	146	6718	369	89	358	279	0	209	117	759	97	383	0	204	95	129	0	1092	647	8702	1894	1223	0	0	0	0	0	0	37	829	73	385	980	0
			Ves10	0.0861636		2.11327e+06	0.5	0	0	509	775	0	798	2161	0	23070	150	372	1253	527	0	0	405	1303	0	204	0	325	0	0	0	0	0	22527	707	0	0	0	0	0	0	0	0	0	0	0	0	0
			Ves11	0.0774042		4.22654e+06	1	0	261	1415	1096	101	10604	8130	91	62275	869	1528	3185	2512	400	0	638	7817	492	271	0	1067	148	83	0	0	0	82572	1948	974	0	0	0	0	0	0	0	148	0	173	437	0
			Ves12	0.0422345		6.33981e+06	1.5	69	373	6326	3848	203	27178	22756	690	98797	1390	4056	5771	4646	349	134	1375	11425	0	836	0	2138	110	74	326	424	473	161663	6975	1085	0	0	0	0	0	0	0	178	62	394	2463	0
			Ves13	0.0494016		8.45309e+06	2	101	701	11352	4220	2478	81363	43832	396	118214	2121	8865	10614	16184	1198	107	5624	14040	1040	1224	111	8547	570	0	240	541	485	267871	11954	6122	0	0	0	0	0	0	0	249	0	697	978	88
			Ves14	0.189887		1.05664e+07	2.5	0	1192	22589	5253	3127	152365	79747	593	128278	5233	17849	10005	30935	2220	553	10717	12995	2266	1837	200	12254	2452	0	661	1514	265	338783	28522	10417	0	0	0	0	0	0	0	491	0	978	1536	190
			Ves15	0.188086		1.26796e+07	3	400	1661	36329	7708	3221	188055	102654	850	106329	8465	22005	13330	40519	2241	470	14577	12642	1660	2900	0	25223	1693	0	1296	1512	730	361668	43892	17846	0	0	0	0	0	0	34	352	44	1544	6214	77
			Ves16	0.121832		1.47929e+07	3.5	1049	1643	35332	5717	2860	173201	103085	948	86819	13386	29531	8371	57310	4086	659	22556	9004	1615	3448	0	38658	1915	236	726	1011	1804	332047	70762	34261	0	0	0	0	0	0	0	906	31	3461	4479	32
			Ves17	0.0355583		1.69062e+07	4	1894	3583	49295	3584	5720	137209	92991	826	70318	16393	62246	8279	70878	4961	925	32067	3593	2019	3159	0	42762	2946	256	1191	1270	2205	307665	80357	43734	0	0	0	0	0	0	0	370	91	2313	8436	64
			Ves18	0.110893		1.90194e+07	4.5	1732	4223	58154	5220	8615	76887	57673	2707	42905	29581	81509	5769	68400	9133	3027	53444	6702	1019	7162	269	68826	2660	631	1615	2076	4923	224982	92087	58834	0	0	0	0	0	51	156	462	69	4138	7921	293
			Ves20	0.104459		2.11327e+07	5	3425	4825	62609	3089	13286	30560	50335	2383	15079	31811	108294	5074	73138	7209	4516	67761	4125	230	9234	434	103228	5304	633	2925	2224	7545	137133	104927	69575	44	0	0	0	0	0	0	653	176	6880	14340	60
			Ves21	0.081973		2.3246e+07	5.5	5038	9433	79625	1558	10812	32445	64683	2829	27050	45554	122502	1332	82492	9887	4759	72572	3533	840	7167	642	126186	7258	469	2019	1780	10372	72333	116402	65690	48	0	0	0	0	0	0	572	0	8541	12014	0
			Ves22	0.243981		2.53593e+07	6	7476	10827	72684	2415	12792	21955	40008	6564	14227	61199	115683	1383	90449	10138	10682	71185	1297	771	8672	146	110766	5613	737	4090	2508	12093	89792	133093	73512	0	0	38	0	0	87	0	492	101	13578	17187	0
			Ves23	0.0751395		2.74725e+07	6.5	10184	15008	64326	2830	12652	13400	25064	6913	9744	66878	128833	610	72443	10710	7842	75331	1175	394	6850	197	134041	8833	910	3630	1071	15654	67941	132412	60898	0	0	0	0	0	50	0	844	87	14955	23145	275
			Ves25	0.0674383		2.95858e+07	7	12914	19225	54633	1984	15770	7296	14281	7581	4332	70794	140935	1740	61911	12106	15529	68628	621	0	7834	724	126349	8888	1027	2646	1687	22532	39225	116601	72336	36	0	0	0	0	0	211	200	163	19141	17925	208
			Ves26	0.128699		3.16991e+07	7.5	13426	24735	42560	257	12619	3940	9930	9332	3862	76690	153941	970	55158	13708	20633	75969	937	0	6427	1017	119137	10621	301	2244	1644	25996	29722	89061	69895	0	0	0	0	0	0	124	249	99	22907	19017	350
			Ves27	0.0890983		3.38123e+07	8	22389	25202	32672	210	14266	1871	7760	11876	2995	80596	134769	617	43445	10390	29237	71249	674	0	10099	503	130079	7787	252	2688	1477	33786	17828	74819	60945	0	0	0	0	82	175	46	623	115	31105	24096	169
			Ves29	0.133604		More	More	550946	1295361	136608	14669	51509	30432	47516	250759	22622	844203	757372	18398	173640	85690	1043874	333812	21969	207	47059	2266	667535	77539	27074	22594	18582	759654	91988	356876	280916	50816	48302	66781	89773	73988	41473	8805	11521	12971	1059395	959514	6694
			Ves3	0.0804131
			Ves30	0.261427
			Ves31	0.0728878			DIV	All bats	Vespers only	Non-vespers only	Nhum	Lbor	Ppar
			Ves32	0.145504		0	0	1.50301e-06	5.25431e-05	0	1.74245e-06	1.46881e-07	7.74646e-07
			Ves34	0.0391071		2.1	0.5	0	0.000110837	0	0	0	0
			Ves35	0.0801657		4.2	1	5.25149e-07	0.000378703	0	2.97786e-07	0	3.48088e-07
			Ves36	0.0936239		6.3	1.5	8.89334e-07	0.000730477	0	3.58148e-07	1.24748e-07	7.92754e-07
			Ves37	0.0807159		8.5	2	1.61368e-06	0.0012461	0	5.01005e-07	0	1.40241e-06
			Ves38	0.101605		10.6	2.5	2.39838e-06	0.0017739	0	9.87925e-07	0	1.9678e-06
			Ves39	0.143335		12.7	3	4.14687e-06	0.00204791	0	7.76658e-07	8.85309e-08	3.10663e-06
			Ves4	0.0892625		14.8	3.5	5.41648e-06	0.00209124	0	1.82293e-06	6.23741e-08	6.96376e-06
			Ves40	0.263251		16.9	4	1.10201e-05	0.00210633	0	7.44465e-07	1.83098e-07	4.65391e-06
			Ves41	0.269085		19	4.5	1.19819e-05	0.00196138	1.02615e-07	1.24346e-06	1.38833e-07	8.32593e-06
			Ves42	0.285259		21.1	5	1.65996e-05	0.00185646	8.85309e-08	1.31388e-06	3.54124e-07	1.3843e-05
			Ves43	0.226431		23.2	5.5	2.91166e-05	0.00195732	9.65792e-08	1.1509e-06	0	1.71851e-05
			Ves6	0.142334		25.4	6	3.68269e-05	0.00196067	2.51508e-07	9.89937e-07	2.03219e-07	2.73198e-05
			Ves8	0.0828341		27.5	6.5	5.0688e-05	0.00187441	1.00603e-07	1.69818e-06	1.7505e-07	3.00905e-05
			Ves9	0.119773		29.6	7	6.46658e-05	0.00176657	7.24344e-08	8.2696e-07	3.27967e-07	3.8513e-05
			Ves_MD	0.0417342		31.7	7.5	7.67825e-05	0.00168324	0	7.50501e-07	1.99195e-07	4.60904e-05
			Ves2_ML	0.15722		33.8	8	9.57563e-05	0.00157523	5.17101e-07	1.34607e-06	2.31388e-07	6.25853e-05
			Ves2B_ML	0.14898		More	More	0.00371489	0.0124454	0.000746744	4.08973e-05	2.60985e-05	0.00213157
			Ves3_ML	0.0748207
			Ves4_ML	0.0805638

## Sheet: Nhum
bases scanned =	34287171			Nhum			DIV	Ves26	Ves2B_ML	Ves1	Ves10	Ves11	Ves12	Ves13	Ves16	Ves17	Ves20	Ves21	Ves23	Ves25	Ves27	Ves29	Ves3	Ves31	Ves34	Ves35	Ves36	Ves37	Ves38	Ves39	Ves4	Ves8	Ves9	Ves_MD	Ves3_ML	Ves4_ML	Ves22	Ves30	Ves40	Ves41	Ves42	Ves43	Ves14	Ves18	Ves15	Ves6	Ves2_ML	Ves32
			Ves1	0.0969677		0	0	40	114	0	384	0	1113	1294	0	274	69	0	173	87	0	0	0	186	0	470	0	30	0	0	0	302	271	1878	201	286	0	0	0	0	0	0	25211	2943	568	57	67	0
			Ves10	0.105526		2.11327e+06	0.5	0	0	0	0	0	128	129	0	0	0	0	0	0	0	0	0	0	0	0	0	0	0	0	0	0	0	118	172	0	0	0	0	0	0	0	19352	263	0	0	0	0
			Ves11	0.102754		4.22654e+06	1	0	0	0	0	0	1305	1029	0	86	0	104	84	0	0	0	169	73	0	0	0	182	77	0	0	89	0	1748	224	192	0	0	0	0	0	0	38805	1567	0	0	76	0
			Ves12	0.0518504		6.33981e+06	1.5	0	0	0	175	0	1074	1123	70	477	80	0	0	474	0	0	0	75	133	0	0	250	245	140	0	380	63	1935	525	86	0	0	0	0	0	0	59877	3285	62	0	57	0
			Ves13	0.0636917		8.45309e+06	2	48	0	0	111	101	3891	1842	113	523	186	0	240	354	0	0	147	144	0	278	0	615	97	210	0	282	213	4236	1008	378	0	0	0	0	0	0	52352	4642	112	0	0	0
			Ves14	0.0364477		1.05664e+07	2.5	0	93	311	119	435	7446	3376	139	394	120	338	115	134	0	0	486	210	0	224	91	651	42	0	261	212	335	4924	1278	244	0	0	0	0	0	0	72220	7901	169	88	225	76
			Ves15	0.0796911		1.26796e+07	3	183	0	114	241	0	6242	3932	159	1462	152	221	135	772	0	39	71	338	179	481	0	637	135	216	0	796	242	7303	1042	794	0	0	0	0	0	0	56836	9145	43	70	257	0
			Ves16	0.130013		1.47929e+07	3.5	0	127	223	328	95	7419	4597	143	1432	189	324	471	592	0	92	560	503	88	301	0	1064	226	84	318	323	317	9766	1825	777	0	0	0	0	0	54	45200	12534	138	208	0	0
			Ves17	0.0723123		1.69062e+07	4	116	199	330	65	271	8957	4712	68	1340	371	749	632	1500	0	0	649	174	0	392	0	1333	270	334	153	291	77	10498	2564	1544	0	0	0	0	0	0	60108	14112	120	89	127	205
			Ves18	0.0537296		1.90194e+07	4.5	123	215	630	392	181	6891	5313	109	1946	991	1704	675	2499	52	82	761	260	0	284	0	2347	526	266	99	704	195	12878	3238	1320	0	0	0	0	0	0	50342	13460	122	425	600	0
			Ves20	0.120967		2.11327e+07	5	211	314	1450	180	261	6078	4925	403	1660	2187	1260	313	3408	773	42	1117	624	145	746	192	3866	332	39	103	562	419	12832	4445	1946	0	0	0	0	0	0	33047	13536	92	613	401	100
			Ves21	0.105174		2.3246e+07	5.5	42	164	1315	297	416	8949	6047	576	2327	2057	1797	564	2634	385	95	1217	227	405	431	115	4060	938	194	45	513	290	10761	4950	2241	0	0	0	0	40	0	27910	11824	46	178	562	88
			Ves22	0.240215		2.53593e+07	6	78	359	739	454	956	8797	5936	39	2088	1552	2620	721	4145	0	206	2315	0	189	879	0	2839	783	221	325	956	521	9959	6518	2953	0	0	0	36	0	0	18650	8985	88	319	322	65
			Ves23	0.0877038		2.74725e+07	6.5	692	429	3252	171	1447	4523	6713	571	2889	2433	3967	607	4411	222	344	1559	184	0	995	116	3926	533	454	352	405	446	11927	6980	3533	0	0	0	0	0	0	11692	9774	395	794	342	0
			Ves25	0.0949587		2.95858e+07	7	840	650	3051	43	1052	6493	5886	429	1317	2827	2498	44	5526	437	545	2203	312	0	986	619	4852	577	71	650	667	1331	8568	5329	2846	0	0	0	0	0	0	11199	7590	222	735	609	0
			Ves26	0.144035		3.16991e+07	7.5	779	907	1704	1107	791	4639	4594	354	1397	3562	3301	796	6049	583	451	2409	698	54	1181	416	4896	758	779	492	444	1538	8297	8008	3739	0	0	0	0	0	0	8276	5481	242	760	831	120
			Ves27	0.107592		3.38123e+07	8	583	469	1638	711	905	2509	3011	429	896	3379	5568	810	3784	389	797	4244	362	0	619	92	5468	1052	1077	253	220	1511	7074	6525	3412	0	0	0	0	0	0	5911	4470	243	1045	386	0
			Ves29	0.154127		More	More	31994	54834	16666	4849	8833	4886	16984	27498	5921	82050	60780	3523	37164	6984	61935	28175	3755	1016	9583	1491	76922	12755	10363	4967	7038	48502	29031	65838	40607	4035	3826	2637	4301	5058	5269	17831	13871	2124	53617	22759	1483
			Ves3	0.0984208
			Ves30	0.25953
			Ves31	0.0921093			DIV	All bats	Vespers only	Non-vespers only	Nhum	Lbor	Ppar
			Ves32	0.0948698		0	0	4.49148e-06	0.000204683	0	0.000821123	1.6566e-05	1.66243e-06
			Ves34	0.0721975		2.1	0.5	0	1.59535e-05	0	0.00057208	0	0
			Ves35	0.0882923		4.2	1	0	0.000156385	0	0.00117747	0	0
			Ves36	0.0891556		6.3	1.5	0	0.000213053	0	0.00184215	1.80826e-06	0
			Ves37	0.100635		8.5	2	1.39994e-06	0.000436577	0	0.00166225	3.26653e-06	0
			Ves38	0.106062		10.6	2.5	2.71238e-06	0.000638285	0	0.00233676	4.92896e-06	2.56656e-06
			Ves39	0.120319		12.7	3	5.33727e-06	0.000749639	0	0.00192436	1.25411e-06	2.04158e-06
			Ves4	0.103351		14.8	3.5	3.70401e-06	0.000934956	1.57493e-06	0.00168384	4.02483e-06	6.06641e-06
			Ves40	0.258649		16.9	4	9.18711e-06	0.00108711	0	0.00216466	3.49985e-06	2.59572e-06
			Ves41	0.248767		19	4.5	9.85791e-06	0.00129328	0	0.00186081	3.55818e-06	1.23953e-05
			Ves42	0.273502		21.1	5	1.53118e-05	0.00146725	0	0.00135861	2.68322e-06	1.78784e-05
			Ves43	0.22247		23.2	5.5	6.00808e-06	0.00157044	1.16662e-06	0.00115886	1.34161e-06	5.19145e-06
			Ves6	0.147802		25.4	6	1.27453e-05	0.001654	1.04996e-06	0.000805987	2.56656e-06	9.30377e-06
			Ves8	0.0851219		27.5	6.5	3.26944e-05	0.00183626	0	0.000626065	1.15203e-05	2.31573e-05
			Ves9	0.129981		29.6	7	4.34565e-05	0.0017254	0	0.000547989	6.47472e-06	2.14366e-05
			Ves_MD	0.0627954		31.7	7.5	4.91729e-05	0.0018385	0	0.000401229	7.05803e-06	2.21657e-05
			Ves2_ML	0.147633		33.8	8	3.0682e-05	0.0016547	0	0.000302766	7.0872e-06	3.04779e-05
			Ves2B_ML	0.156819		More	More	0.00253238	0.0197775	0.000732811	0.000924602	6.19474e-05	0.00156376
			Ves3_ML	0.0955059
			Ves4_ML	0.0953142

## Sheet: Ppar
bases scanned =	265642944			Ppar			DIV	Ves26	Ves2B_ML	Ves1	Ves10	Ves11	Ves12	Ves13	Ves16	Ves17	Ves20	Ves21	Ves23	Ves25	Ves27	Ves29	Ves3	Ves31	Ves34	Ves35	Ves36	Ves37	Ves38	Ves39	Ves4	Ves8	Ves9	Ves_MD	Ves3_ML	Ves4_ML	Ves22	Ves30	Ves40	Ves41	Ves42	Ves43	Ves14	Ves18	Ves15	Ves6	Ves2_ML	Ves32
			Ves1	0.254114		0	0	31	112	0	0	0	0	0	0	0	0	0	0	0	0	0	0	0	0	0	0	0	0	0	0	0	0	0	0	34	0	43	0	148	0	205	0	0	0	39	0	0
			Ves10	0.289364		2.11327e+06	0.5	0	0	0	0	0	0	0	0	0	0	0	0	0	0	0	0	0	0	0	0	0	0	0	0	0	0	0	0	0	0	0	0	0	0	0	0	0	0	0	0	0
			Ves11	0.230979		4.22654e+06	1	0	0	0	0	0	0	0	0	0	0	0	0	0	0	0	0	0	0	0	0	0	0	0	0	0	0	0	0	0	166	191	0	0	0	68	0	0	0	0	69	0
			Ves12	0.293922		6.33981e+06	1.5	0	72	0	0	0	0	0	0	0	0	0	0	0	0	0	0	0	0	0	0	0	0	0	0	0	0	0	0	0	432	803	0	182	130	450	0	0	0	129	122	0
			Ves13	0.300907		8.45309e+06	2	0	58	0	0	0	0	0	0	0	0	0	0	0	0	0	0	0	0	0	0	0	0	0	0	0	0	0	0	0	1178	599	688	50	594	1016	0	0	0	67	0	0
			Ves14	0.273271		1.05664e+07	2.5	0	205	0	0	0	0	0	0	0	0	0	0	0	0	0	0	0	0	0	0	0	0	0	0	0	41	0	0	0	1171	516	999	38	236	1021	0	0	0	53	0	0
			Ves15	0.253938		1.26796e+07	3	118	182	0	0	0	0	0	0	0	0	0	0	0	0	0	0	0	0	0	0	0	0	0	0	0	0	0	0	0	916	1180	800	1060	274	1434	0	0	0	261	258	0
			Ves16	0.208142		1.47929e+07	3.5	0	97	0	0	0	0	0	0	0	0	0	0	0	0	0	0	0	0	0	0	0	0	0	0	0	0	0	0	0	1836	3160	891	229	330	1437	0	0	0	761	120	0
			Ves17	0.277248		1.69062e+07	4	0	623	0	0	0	0	0	0	0	81	0	0	0	0	0	0	0	0	0	0	0	0	0	0	0	279	0	0	57	1100	4588	2703	795	954	1865	0	0	0	654	71	0
			Ves18	0.279287		1.90194e+07	4.5	0	587	0	0	0	0	0	0	0	0	0	0	0	0	56	0	0	0	0	0	0	0	0	0	0	0	0	0	0	1818	6393	2747	1479	2054	3023	0	0	0	573	236	0
			Ves20	0.221812		2.11327e+07	5	0	662	0	0	0	0	0	0	0	0	0	0	0	0	0	0	0	0	0	0	0	0	0	0	0	0	0	0	0	2692	8490	5467	1824	2345	6483	0	0	0	1094	77	0
			Ves21	0.245589		2.3246e+07	5.5	144	1125	0	0	0	0	0	0	0	38	0	0	0	0	0	64	0	0	0	0	0	0	0	0	0	0	0	0	0	5667	9914	4935	3689	5259	5734	0	0	0	1327	314	0
			Ves22	0.16524		2.53593e+07	6	81	1729	0	0	0	0	0	0	0	0	0	0	0	0	0	0	0	0	0	0	0	49	0	0	0	0	0	0	54	5585	10984	7257	4278	6944	7888	0	0	0	2530	247	0
			Ves23	0.27617		2.74725e+07	6.5	164	2000	0	0	0	0	0	0	0	0	0	0	0	0	0	0	0	0	0	0	0	0	46	0	0	0	0	0	0	8988	15607	9465	5349	7874	9313	0	0	0	3845	853	0
			Ves25	0.265567		2.95858e+07	7	245	4264	0	0	0	0	0	0	0	0	0	0	0	0	0	0	0	0	0	0	0	43	0	0	0	0	0	0	0	11247	22878	8268	4384	10089	10721	43	0	0	4176	382	0
			Ves26	0.198774		3.16991e+07	7.5	55	4028	0	0	0	0	0	0	0	0	0	0	0	0	0	0	0	0	0	0	0	0	0	0	0	0	0	0	0	16389	17388	8447	5099	10207	14204	0	0	83	7038	1019	0
			Ves27	0.266849		3.38123e+07	8	0	5390	0	0	0	0	0	0	0	0	0	0	0	0	106	57	0	0	0	0	0	0	62	0	0	0	0	0	235	20940	18563	12749	5861	11022	13329	0	0	0	8017	345	0
			Ves29	0.218132		More	More	185677	943712	331	2798	1293	2740	4186	20235	2253	32500	3795	5171	3551	785	47322	11082	3052	0	873	200	2269	5584	5110	1934	1107	30009	8123	17450	17058	1146022	517343	273984	260770	423757	277759	3114	2622	2430	947587	92024	2429
			Ves3	0.232494
			Ves30	0.144816
			Ves31	0.278553			DIV	All bats	Vespers only	Non-vespers only	Nhum	Lbor	Ppar
			Ves32	0.286452		0	0	5.38317e-07	1.27991e-07	1.49072e-06	0	0	1.46814e-07
			Ves34	#DIV/0!		2.1	0.5	0	0	0	0	0	0
			Ves35	0.197651		4.2	1	0	0	1.59989e-06	0	0	0
			Ves36	0.284179		6.3	1.5	2.71041e-07	0	7.51761e-06	0	0	4.85614e-07
			Ves37	0.269557		8.5	2	2.18338e-07	0	1.55284e-05	0	0	2.52218e-07
			Ves38	0.233328		10.6	2.5	7.71713e-07	1.54343e-07	1.49863e-05	0	0	1.99516e-07
			Ves39	0.244646		12.7	3	1.12934e-06	0	2.13219e-05	0	0	9.82522e-07
			Ves4	0.236118		14.8	3.5	3.65152e-07	0	2.96752e-05	0	0	2.86475e-06
			Ves40	0.141157		16.9	4	2.34525e-06	1.56978e-06	4.51922e-05	0	0	2.46195e-06
			Ves41	0.177871		19	4.5	2.20973e-06	2.10809e-07	6.59306e-05	0	0	2.15703e-06
			Ves42	0.166033		21.1	5	2.49207e-06	0	0.000102773	0	0	4.11831e-06
			Ves43	0.14102		23.2	5.5	4.77709e-06	3.83974e-07	0.000132501	0	0	4.99543e-06
			Ves6	0.173051		25.4	6	6.81366e-06	3.87739e-07	0.00016163	0	0	9.52406e-06
			Ves8	0.217143		27.5	6.5	8.14627e-06	1.73165e-07	0.000213053	0	0	1.44743e-05
			Ves9	0.26137		29.6	7	1.69739e-05	1.61871e-07	0.000254428	1.61871e-07	0	1.57203e-05
			Ves_MD	0.284745		31.7	7.5	1.53703e-05	0	0.000270039	0	3.12449e-07	2.64942e-05
			Ves2_ML	0.240352		33.8	8	2.02904e-05	1.73165e-06	0.000310432	0	0	3.01796e-05
			Ves2B_ML	0.179373		More	More	0.00425153	0.000868877	0.0109155	2.15929e-05	9.14762e-06	0.00356715
			Ves3_ML	0.26824
			Ves4_ML	0.242436

[truncated: 3 more sheets: Psub, All plots, Figure 3]
