# Supplementary material for: Differential SINE evolution in vesper and non-vesper bats
Source: Mob DNA. 2015 May 15;6:10. doi: 10.1186/s13100-015-0038-4 (PMC4436864; doi:10.1186/s13100-015-0038-4)
Supplement: Additional file 4: — Consensus sequences of all Ves SINEs. [file 13100_2015_38_MOESM4_ESM.txt]

>Ves1
GCCCTAGCCGGTTTGGCTCAGTGGATAGAGCGTCGGCCTGCGGACTGAAGGGTCCCAGGT
TCGATTCCGGTCAAGGGCACATGCCCGGGTTGCGGGCTCGATCCCCAGTAGGGGGCGTGC
AGGAGGCAGCCGATCAATGATTCTCTCTCATCATTGATGTTTCTATCTCTCTCTCCCTCT
CCCTTCCTCTCTGAAATCAATAAAAATATA
>Ves10
GCCCTAGCCGGTTTGGCTCAGTGGATAGAGCGTCGGCCTGCGAACTGAAAGGTCCCAGGT
TCGATTCCGGTCAAGGGCACATGCCCGGGTTGTGGGCTCGATCCCCAGTGGGGGACTTGC
AGGAGGCAGCCGATCCATGATTCTCTCTCATCATGGATGTTTCTATCTCTCTCTCCCTCT
TCCTTCCTCTCTGAAATCAATAAAAATATA
>Ves11
GCCCGGCCGGCGTGGCTCAGTGGTTGAGCGTCGACCTATGAACCAGGAGGTCACGGTTCG
ATTCCCGGTCAGGGCACATGCCCGGGTTGTGGGCTCGATCCCCAGTGTGGGGCGTGCAGG
AGGCAGCCGATCAATGATTCTCTCTCATCATTGATGTTTCTVTCTCTCTCTCCCTCTCCC
TTCCTCTCTGAAATCAATAAAAATATAT
>Ves12
GCCGAAACCGGTTTGGCTCAGTGGATAGAGCGTCGGCCTGCGGACTGAAAGGTCCCAGGT
TCGATTCCGGTCAAGGGCATGTACCTTGGTTGCGGGCACATCCCCAGTAGGGGGTGTGCA
GGAGGCAGCTGATCGATGTTTCTCTCTCATCGATGTTTCTAACTCTCTATCCCTCTCCCT
TCCTCTCTGTAAAAAATCAATAAAATATAT
>Ves13
GCCGAAACCGGTTTGGCTCAGTGGATAGAGCGTCGGCCTGCGGACTGAAGGGTCCCGGGT
TCGATTCCGGTCAAGGGCATGTACCTTGGTTGCGGGCACATCCCCAGTGGGGGGTGTGCA
GGAGGCAGCTGATCGATGTTTCTCTCTCATCGATGTTTCTAACTCTCTATCCCTCTCCCT
TCCTCTCTGTAAAAAATCAATAAAATATAT
>Ves14
GCCGGGACCGGTTTGGCTCAGTGGATAGAGCGTCGGCCTGGGGACTGGAAGGTCCCGGGT
TCGATTCCGGTCAAGGGCATGTACCTTGGTTGCGGGCACATCCCCGGTGGGGGGTGTGCG
GAAGGCAGCCGGTCGATGTTTCTCTCTCATCGACGTTTCTAGCTCTCTATCTCTCTCCCT
TCCTCCCTGTAAAAATCAATAAAATATA
>Ves15
GCCGAGACCGGTTTGGCTCAGTGGATAGAGCGTCGGCTTGCGGACTGAAAGGTCCCAGGT
TCGATTCCGGTCGGGGGCATGTACCTTGCTTGCGGGCACATCTCCACTGTGGGGCGTGCA
GGAGGCGGCTGATCGATGTCTCTCTCTCATCGATGTTTCTGACTTTCTATCTCTCTCCCT
TCCTCTCTGTAAAAAATCAATAAATATA
>Ves16
GCCCTGGCCGGTGTGGCTCAGTTGGTTGAGCGTCGTCCCGTGCACCGAAAGGTCGCCGGT
TCGATTCCCGGTCAGGGCACATGCCCGGGTTGCGGGCTCGATCCCCGGTAGGGGGCGTGC
AGGAGGCAGCCGATCGATGTTTCTCTCTCACATCGATGTTTCTCTCTCTCTCTCHCTCBC
CCTTNCTCTCTNAAAHHAADAAAAATATAT
>Ves17
GCCCTAACCGGTTTGGCTCAGTGGATAGAGCGTCGGCCTGCGGACTCAAGGGTCCCAGGT
TCGATTCCGGTCAAGGGCATGTACCTTGGTTGCGGGCACATNCCCAGTGGGGAGTGTGCA
GGAGGCAGCTGATCGATGTTTCTCTCTCATCGATGTTTCTAACTCTCTATCCCTCTCCCT
TCCTCTCTGTAAAAAATCAATAAAATATA
>Ves18
GCCGAAACCGGTTTGGCTCAGTGGATAGAGCGTCGGTCTGCGGACTGAAAGGTCCCAGGT
TCGATTCCGGTCAAGGGCATGTACATTGGTTGCGGGCACATCCCCGGTGGGGGGTGTGCA
GGAGGCAGCTGGTCGATGTTTCTCTCTCATCGATGTTTCTAGCTCTCTATCCCTCTCCCT
TCCTCTCTGTAAAAAATCAATAAAATATA
>Ves20
GCCCTAGCCGGTTTGGCTCAGTGGATAGAGCGTCGGCCTGCGGACTGAAGGGTCCCGGGT
TCGATTCCGGTCAAGGGCACGTACCTCGGTTGCAGGCTCGATCCCCGGCCCTGGTCGGGG
CGCGTGCGGGAGGCAACCAATCGATGTGTCTCTCTCACATCGATGTTTCTCTCTGTCTCT
CCCCCTCCCTTCCACTCTCTCTAAAAATCAATGGAAAAATAT
>Ves21
GCCCGGCCGGCGTGGCTCAGTGGTTGAGCGTCGACCTATGAACCAGGAGGTCACGGTTCG
ATTCCCGGTCAGGGCACATGCCCGGGTTGCGGGCTCGATCCCCAGTAGGGGGCGTGCAGG
AGGCAGCCGATCAATGATTCTCTCTCATCATTGATGTTTCTATCTCTCTCTCCCTCTCCC
TTCCTCTCTGAAATCAATAAAAATATWT
>Ves22
GCCCTGGCTGGTGTGGCTCAGTGGATTGAGCGCCGGCCTGCGAACCGAAAGGTCGCCGGT
TCGATTCCCAGTCAGGGCACATGCCTGGGTTGCGGGCCAGGTCCCCAGTTGGGGGCGTGC
GAGAGGCAACCGATCGATGTATCTCTCACACATCGATGTTTCTCTCCCTCTCTTTCTCCC
TCCCTTCCCCTCTCTCTAAAAATAAATAAA
>Ves23
GCCCTAGCCGGTTTGGCTCACTGGATAGAGCGTCGGCCTGGGGACTGAAGGGTCCCAGGT
TCGATTCCGGTCAAGGGCATGTACCTTGGTTGCAGGCACATCCCCAGTAGGGGGTGTGCA
GGAGGCAGCTGATCGATGCTTCTCTCTCATCGATGTTTCTAACTCTCTATCCCTCTCCCT
TCCTCTCTGTAAAAAATCAATAAAATATA
>Ves25
GCCCTAGCCGGTTTGGCTCAGTGGATAGAGCGTCGGCCTGCGGACTGAAGGGTCCCAGGT
TCGATTCCGGTCAAGGGCACATGCCTGGGTTGCGGGCTCGATCCCCAGTAGGGGGCGTGC
AGGAGGCAGCCGATCAATGATTCTCTCTCATCATTGATGTTTCTATCTCTCTCTCCCTCT
CCCTTCCTCTCTGAAATCAATAAAAATATA
>Ves26
GCCCTGGCCGGTGTGGCTCAGTTGGTTGGGCGTCGTCCTGTGCACCGAAAGGTCGCCGGT
TCGATTCCCGGTCAGGGCACATGCCTGGGTTGCGGGCTCGATCCCCGGTCGGGGCGCGTG
CAGGAGGCAGCCGATCGATGTTTCTCTCTCACATCGATGTTTCTCTCTCTCHCTCTCCCT
TCCTCTCTCTHYAAAATCAATAAAAATAT
>Ves27
GCCCGGCCGGCGTGGCTCAGTGGTTGAGCGTCGACCTATGAACCAGGAGGTCACGGTTCG
ATTCCCGGTCAGGGCACATGCCCGGGTTGCGGGCTCGATCCCCAGTGNGGGGCGTGCAGG
AGGCAGCCGATCCATGATTCTCTCTCATCATTGATGTTTCTATCTCTCTCTCCCTCTCCC
TTCCTCTCTGAAATCAATAAAAATATA
>Ves29
GCCCTGGCCGGTTTGGCTCAGTGGTTAGAGCGTCGGCCCGCGGACTGAAGGGTCGCGGGT
TCGATTCCCGGTCAAGGGCACGTACCTGGGTTGCAGGTTCGATCCCCGGCCCCGGTCGGG
GCGCGTGCGGGAGGCAACCAATCGATGTGTCTCTCTCACATCGATGTTTCTCHYTCTCTB
TCTCTCCCCCTCCCTTCCACTCTCTCTAAAAATCAATGGAAAAANAA
>Ves2B_ML
GCCCTGGCCGGTGTGGCTCAGTTGGTTGGAGCATCGTCCCGTACACCAAAAGGTTGCGGG
TTCGATTCCCTGGTCAGGGCACATACCTAGGTTGCGGGTTCGATCCCCGGTCGGGGCGCG
TACGGGAGGCAACCGATCRATGTTTCTCTCTCACATCGATGTTTCTCTCTCTCTCTCTCT
CTCTCTCTCTCTCTTCCTCTCTCTCTAAAATCAATAAAAACATAT
>Ves2_ML
GCCCGGCCGGCGTGGCTCAGTTGGTTGAGCATCGACCTATGAACCAGGAGGTCACTGGTT
CGATTCCCGGTCAGGGCACATGCCCGGGTTGCGGGCTCGATCCCCAGTAGGGGGCGTGCA
GGAGGCAGCCGATCGATGATTCTCTCTCATCATTGATGTTTCTCTCTCTCTCTCTCTCTC
TCTCTCTCTCTCTCTCTCTCTCTCTCTCTCTCTCTCTCCCTCTCCCTTCCTCTCTCTGAA
ATCAATAAAAATATAT
>Ves3
GCCCGGCCGGCGTGGCTCAGTGGTTGAGCGTCGACCTATGAACCAGGAGGTCACGGTTCG
ATTCCCGGTCAGGGCACATGCCCGGGTTGCGGGCTCGATCCCCAGTGTGGGGCGTGCAGG
AGGCAGCCGATCAATGATTCTCTCTCATCATTGATGTTTCTCTCTCTCTCTCCCTCTCCC
TTCCTCTCTGAAATCAATAAAAATATAT
>Ves30
GCCCTGGCTGGTGTGGCTCAGTGGATTGAGCGCCGGCCTGCGAACCAAAGGGTCGCCGGT
TCGATTCCCAGTCAGGGCACATGCCTGGGTTGCGGGCCAGGTCCCCAGTAGGGGGCGCGC
GAGAGGCAACCACACATTGATGTTTCTCTCCCTCTCTTTCTCCCTCCCTTCCCCTCTCTC
TAAAAATAAATAAATAAAA
>Ves31
GCCGAACCGGTTTGGCTCAGTGGATAGAGCGTCGGCCTGCGGACTCAAGGGTCCCAGGTT
CGATTCCGGTCAAGGGCATGTACCTTGGTTGCGGGCACATCCCCAGTGGGGGGCGTGCAG
GAGGCAGCTGATCGATCTCTCTCATCGATGTTTCTAACTCTCTATCCCTCTCCCTTCTTC
TCTGTAAAAAATCAATAAAATATA
>Ves32
GCCCVGCCGGCGTGGCTCAGTGGTTGAGCGTCGACCTATGAACCAGGAGGTCACGGTTCG
ANTCCCGGTCAGGGCACATGCCCGGGTTGCGGGCTCGATCCCCAGTGTGGGGCGTGCAGG
AGGCAGCCGATCCATGATTCTCTCTCATCATTGATGTTTCTMTCTCYCTCTCCCTCTCCC
TTCCTCTCTGAAATCAATAAAAATATAT
>Ves34
GCCCTAACCGGTTTGGCTCAGTGGATAGAGCGTCGGCCTGCGGACTGAAGGGTCCCAGGT
TCGATTCCGGTCAAGGGCATGTACCTTGGTTGCGGGCACATCCCCAGTAGGGGGTGTGCA
GGAGGCAGCTGATCGATGTTTCTCTCTCATCGATGTTTCTAACTCTCTATCCCTCTCCCT
TCCTCTCTGTAAAAAATCAATAAAATATA
>Ves35
GCCCGGCCGGCGTGGCTCAGTGGTTGAGCATCGACCTATGAACCAGGAGGTCACGGTTCG
ATTCCCGGTCAGGGCACATGCCCGGGTTGCGGGCTCGATCCCCAGTGTGGGGCGTGCAGG
AGGCAGCCGATCCATGATTCTCTCTCATCATTGATGTTTCTATCTCTCTCTCCCTCTCCC
TTCCTCTCTGAAATCAATAAAAATATA
>Ves36
GCCCGGCCGGCGTGGCTCAGTGGTTGAGCGTCGACCTATGAACCAGGAGGTCACGGTTCG
ATTCCCGGTCAGGGCACATGCCCGGGTTGCGGGCTCGATCCCCAGTGTGGGGCGTGCAGG
AGGCAGCCGATCCATGATTCTCTCTCATCATTGATGTTTCTHTCTCTCTCTCCCTCTCCC
TTCCTCTCTGAAATCAATAAAAATATA
>Ves37
GCCCGGCCGGTGTGGCTCAGTGGTTGAGCATCGACCTATGAACCAGGAGGTCACGGTTCG
ATTCCCGGTCAGGGCACATGCCCGGGTTGCGGGCTCGATCCCCAGTGTGGGGCGTGCAGG
AGGCAGCCGATCAATGATTCTCTCTCATCATTGATGTTTCTATCTCTCTCTCCCTCTCCC
TTCCTCTCTGAAATCAATAAAAATATA
>Ves38
GCCCGGCCGGCGTGGCTCAGTGGTTGAGCGTCGACCTATGAACCAGGAGGTCACGGTTCG
ATTCCCGGTCAGGGCACATGCCCGGGTTGCGGGCTCCATCCCCAGTGTGGGGCGTGCAGG
AGGCAGCCGATCCATGATTCTCTCTCATCATTGATGTTTCTCTCTCTCTCCCTCTCCCTT
CCTCTCTGAAATCAATAAAAATATA
>Ves39
GCCCGGCCGGCGTGGCTCAGTGGTTGAGCGTCGACCTATGAACCAGGAGGTCAGGGTTCG
ATTCCCGGTCAGGGCACAGGCCCGGGTTGCGGGCTCCATCCCCAGTGTGGGGCGTGCAGG
AGGCAGCCGATCCATGATTCTCTCTCATCATGGATGTTTCTCTCTCTCTCTCCCTCTCCC
TTCCTCTCTGAAATCAATAAAAATATA
>Ves3_ML
GCCCTAGCCGGTTTGGCTCAGTGGATAGAGCGTCGGCCTGTGGACTGAAGGGTCCCGGGT
TCGATTCCGGTCAAGGGCACATGCCCGGGTTGCGGGCTCGATCCCCAGTAGGGGGCGTGC
AGGAGGCAGCCAATCAATGATTCTCTCTCATCATTGATGTTTCTATCTCTCTCTCCCTCT
CCCTTCCTCTCTGAAATCAATAAAAATATAT
>Ves4_ML
GCCCTAGCCGGTTTGGCTCAGTGGATAGAGCGTCGGCCTGCGGACCGAAGGGTCCCGGGT
TCGATTCCGGTCAAGGGCACGTACCTCGGTTGCAGGCTCCTCCCCGGCCCGGGCCCTGGT
CGGGGCTCGTGCAGGAGGCAACCAATCGATGTGTTTCTCTCACATCGATGTTTCTCTCTG
TCTTTCCCTCTCTCTTCCACTCTCTCTAAAAATCAATGGAAAAATAT
>Ves4
GCCCGGCCGGCGTGGCTCAGTGGTTGAGCGTCGACCTATGAACCAGGAGGTCACGGTTCG
ATTCCCGGTCAGGGCACATGCCCGGGTTGCGGGCTCGATCCCCAGTGNGGGGCGTGCAGG
AGGCAGCCGATCAATGATTCTCTCTCATCATTGATGTTTCTVTCTCYCTCTCCCTCTCCC
TTCCTCTCTGAAATCAATAAAAATATAY
>Ves40
GCCCTGGCTGGTGTGGCTCAGTGGATTGAGCGCCGGCCTGTGAACCAAAGGGTCGCTGGT
TCGATTCCCAGTCAGGGCACATGCCTGGGTTGCAGGCCAGGTCCCCAGTAGGGGGCGCGC
GAGAGGCAACCACACATTGATGTTTCTCTCCCTCTCTTTCTCCCTCCCTTCCCCTCTCTC
TAAAAATAAATAAATAAAA
>Ves41
GCCCTGGCTGGTGTGGCTCAGTGGATTGAGCACCGGCCTGCGAACCAAAGGGTCGCCGGT
TCGATTCCCAGTCAGGGCACATGCCTGGGTTGCAGGCCAGGTCCCCAGTAGGGGGCGCGC
GAGAGGCAACCACACATTGATGTTTCTCTCCCTCTCTTTCTCCCTCCCTTCCCCTCTCTC
TAAAAATAAATAAATAAAA
>Ves42
GCCCTGGCTGGTGTGGCTCAGTGGATTGAGTGCCGGCCTGCGAACCAAAGGGTCGCTGGT
TCGATTCCCAGTCAGGGCACATGCCTGGGTTGCAGGCCAGGTCCCCAGTAGGGGGCACGT
GAGAGGCAACCACACATTGATGTTTCTCTCCCTCTCTTTCTCCCTCCCTTCCCCTCTCTC
TAAAAATAAATAAATAAAA
>Ves43
GCCCTGGCTGGTGTGGCTCAGTGGATTGAGTGCCGGCCTGCGAACCAAAGGGTCGCCGGT
TCGATTCCCAGTCAGGGCACATGCCTGGGTTGCAGGCCAGGTCCCCAGTAGGGGGCGCGC
GAGAGGCAACCACACATTGATGTTTCTCTCCCTCTCTTTCTCCCTCCCTTCCCCTCTCTC
TAAAAATAAATAAATAAAA
>Ves6
GCCCTGGCCGGTGTGGCTCAGTTGGTTGGAGCGTCGTCCCGTACACCGAAAGGTCGCGGG
TTCGATTCCCGGTCAGGGCACATACCTAGGTTGCGGGTTCGATCCCCGGTCGGGGCGCGT
ACGGGAGGCAACCGATCGATGTTTCTCTCTCACATCGATGTTTCTCTCTCTCTCTCTCTC
TCTCTCTTCTAAAATCAATAAAAACATAT
>Ves8
GCCCGGCCGGCGTGGCTCAGTGGTTGAGCGTCGACCTATGAACCAGGAGGTCACGGTTCG
ATTCCCGGTCAGGGCACATGCCCGGGTTGCVGGCTCGATCCCCAGTGGGGGGCGTGCAGG
AGGCAGCCGATCAATGATTCTCTCTCATCATTGATGTTTCTHTCWYWCTCTCCCTCTCCC
TTCCTCTCTGAAATCAATAAAAATATAT
>Ves9
GCCCGGCCGGTGTGGCTCAGTGGTTGAGCATCGACCTATGAACCAGGAGGTCACCGGTTC
GATTCCCGGTCAGGGCACATGCCCGGGTTGCGGGCTCGATCCCCAGTAGGGGGCGTGCAG
GAGGCAGCCGATCAATGATGTTTCTCTCTCATCATTGATGTTTCTATCTCTCTCTCCCTC
TCCCTTCCTCTCTRAAATCAATAAAAATATAT
>Ves_MD
GCCCTAACCGGTTTGGCTCAGTGGATAGAGCGTCGGCCTGCGGACTGAAGGGTCCCAGGT
TCGATTCCGGTCAAGGGCATGTACCTTGGTTGCGGGCACATCCCCAGTAGGGGGTGTGCA
GGAGGCAGCTGATCGATGTTTCTCTCTCATCGATGTTTCTAACTCTCTATCCCTCTCCCT
TCCTCTCTGTAAAAAATCAATAAAATATAT
